# Supplementary material for: (1R,3S)-3-Hydroxy­meth­yl-N-isopropyl-2,2-dimethyl­cyclo­propane­carboxamide
Source: Acta Crystallogr Sect E Struct Rep Online. 2009 Dec 12;66(Pt 1):o118. doi: 10.1107/S1600536809051538 (PMC2980056; doi:10.1107/S1600536809051538)
Supplement: Supplementary file 1 [file e-66-0o118-sup1.cif]

##############################################################################
###                                                                        ###
###        Electronic paper (Acta Crystallographica Section E)             ###
###                                                                        ###
##############################################################################
#                                                                            #
# This CIF contains the data in a paper accepted for publication in Acta     #
# Crystallographica Section E. It conforms to the requirements of Notes      #
# for Authors for Section E, and has been peer reviewed under the auspices   #
# of the IUCr Commission on Journals.                                        #
#                                                                            #
# Full details of the Crystallographic Information File format               #
# are given in the paper "The Crystallographic Information File (CIF):       #
# a New Standard Archive File for Crystallography" by S. R. Hall, F. H.      #
# Allen and I. D. Brown [Acta Cryst. (1991), A47, 655-685].                  #
#                                                                            #
# The current version of the core CIF dictionary is obtainable from          #
# ftp://ftp.iucr.org/pub/cif_core.dic. The current version number is 2.4.    #
#                                                                            #
# Software is freely available for graphical display of the structure(s) in  #
# this CIF.  For information consult the CIF home page http://www.iucr.org/  #
# cif/home.html                                                              #
#                                                                            #
# This file may be used for bona fide research purposes within the           #
# scientific community so long as proper attribution is given to the journal # 
# article from which it was obtained.                                        #
#                                                                            #
##############################################################################
                                             
data_I
_audit_creation_method     SHELXL-97
_chemical_name_systematic
;
(1<i>R</i>,3<i>S</i>)-3-Hydroxymethyl-<i>N</i>-isopropyl-2,2-
dimethylcyclopropanecarboxamide
;
_chemical_name_common     ?
_chemical_formula_moiety     'C10 H19 N O2'
_chemical_formula_sum     'C10 H19 N O2'
_chemical_formula_iupac     'C10 H19 N O2'
_chemical_formula_weight     185.26
_chemical_melting_point     ?
_symmetry_cell_setting     orthorhombic
_symmetry_space_group_name_H-M     'P 21 21 21'
loop_
    _symmetry_equiv_pos_as_xyz
    'x, y, z'
    '-x+1/2, -y, z+1/2'
    '-x, y+1/2, -z+1/2'
    'x+1/2, -y+1/2, -z'
_cell_length_a     9.4628(19)
_cell_length_b     12.298(3)
_cell_length_c     18.710(4)
_cell_angle_alpha     90.00
_cell_angle_beta     90.00
_cell_angle_gamma     90.00
_cell_volume     2177.4(8)
_cell_formula_units_Z     8
_cell_measurement_reflns_used     426
_cell_measurement_theta_min     2.17
_cell_measurement_theta_max     68.25
_cell_measurement_temperature     173(2)
_exptl_crystal_description     block
_exptl_crystal_colour     colourless
_exptl_crystal_size_max     0.53
_exptl_crystal_size_mid     0.43
_exptl_crystal_size_min     0.39
_exptl_crystal_density_diffrn     1.130
_exptl_crystal_density_meas     ?
_exptl_crystal_density_method     'not measured'
_exptl_crystal_F_000     816
_exptl_absorpt_coefficient_mu     0.622
_exptl_absorpt_correction_type     multi-scan
_exptl_absorpt_process_details     '(ABSCOR; Higashi, 1995)'
_exptl_absorpt_correction_T_min     0.7340
_exptl_absorpt_correction_T_max     0.7935
_exptl_special_details
;
 ?
;
_diffrn_ambient_temperature     173(2)
_diffrn_radiation_type     CuK\a
_diffrn_radiation_wavelength     1.54186
_diffrn_radiation_source     'rotating anode'
_diffrn_radiation_monochromator     graphite
_diffrn_measurement_device_type     'Rigaku R-AXIS Rapid IP area-detector'
_diffrn_measurement_method     '\w scans at fixed \c = 45\%'
_diffrn_detector_area_resol_mean     ?
_diffrn_reflns_number     15043
_diffrn_reflns_av_R_equivalents     0.0462
_diffrn_reflns_av_sigmaI/netI     0.0818
_diffrn_reflns_theta_min     4.30
_diffrn_reflns_theta_max     68.18
_diffrn_reflns_theta_full     68.18
_diffrn_measured_fraction_theta_max     0.996
_diffrn_measured_fraction_theta_full     0.996
_diffrn_reflns_limit_h_min     -11
_diffrn_reflns_limit_h_max     1
_diffrn_reflns_limit_k_min     -14
_diffrn_reflns_limit_k_max     14
_diffrn_reflns_limit_l_min     -22
_diffrn_reflns_limit_l_max     22
_diffrn_standards_number     ?
_diffrn_standards_interval_count     ?
_diffrn_standards_interval_time     ?
_diffrn_standards_decay_%     ?
_refine_special_details
;
 Refinement of F^2^ against ALL reflections.  The weighted R-factor wR and
 goodness of fit S are based on F^2^, conventional R-factors R are based
 on F, with F set to zero for negative F^2^. The threshold expression of
 F^2^ > 2sigma(F^2^) is used only for calculating R-factors(gt) etc. and is
 not relevant to the choice of reflections for refinement.  R-factors based
 on F^2^ are statistically about twice as large as those based on F, and R-
 factors based on ALL data will be even larger.
;
_reflns_number_total     2271
_reflns_number_gt     2129
_reflns_threshold_expression     >2sigma(I)
_refine_ls_structure_factor_coef     Fsqd
_refine_ls_matrix_type     full
_refine_ls_R_factor_all     0.0461
_refine_ls_R_factor_gt     0.0420
_refine_ls_wR_factor_gt     0.1061
_refine_ls_wR_factor_ref     0.1101
_refine_ls_goodness_of_fit_ref     1.056
_refine_ls_restrained_S_all     1.056
_refine_ls_number_reflns     2271
_refine_ls_number_parameters     240
_refine_ls_number_restraints     ?
_refine_ls_hydrogen_treatment     constr
_refine_ls_weighting_scheme     calc
_refine_ls_weighting_details
         'calc w=1/[\s^2^(Fo^2^)+(0.0502P)^2^+1.0161P] where P=(Fo^2^+2Fc^2^)/3'
_atom_sites_solution_hydrogens     geom
_atom_sites_solution_primary     direct
_atom_sites_solution_secondary     difmap
_refine_ls_shift/su_max     0.000
_refine_ls_shift/su_mean     0.000
_refine_diff_density_max     0.258
_refine_diff_density_min     -0.194
_refine_ls_extinction_method     SHELXL
_refine_ls_extinction_coef     0.0058(5)
_refine_ls_extinction_expression
                                  'Fc^*^=kFc[1+0.001xFc^2^\l^3^/sin(2\q)]^-1/4^'
_refine_ls_abs_structure_details     ?
_refine_ls_abs_structure_Flack     ?
loop_
    _atom_type_symbol
    _atom_type_description
    _atom_type_scat_dispersion_real
    _atom_type_scat_dispersion_imag
    _atom_type_scat_source
    'C' 'C' 0.0181 0.0000
                         'International Tables Vol C Tables 4.2.6.8 and 6.1.1.4'
    'H' 'H' 0.0000 0.0000
                         'International Tables Vol C Tables 4.2.6.8 and 6.1.1.4'
    'N' 'N' 0.0311 0.0000
                         'International Tables Vol C Tables 4.2.6.8 and 6.1.1.4'
    'O' 'O' 0.0492 0.0000
                         'International Tables Vol C Tables 4.2.6.8 and 6.1.1.4'
_computing_data_collection     'RAPID-AUTO (Rigaku, 2001)'
_computing_cell_refinement     'RAPID-AUTO (Rigaku, 2001)'
_computing_data_reduction     'RAPID-AUTO (Rigaku, 2001)'
_computing_structure_solution     'SHELXS97 (Sheldrick, 2008)'
_computing_structure_refinement     'SHELXL97 (Sheldrick, 2008)'
_computing_molecular_graphics     'XP in SHELXTL (Sheldrick, 2008)'
_computing_publication_material     'SHELXL97 (Sheldrick, 2008)'
loop_
    _atom_site_type_symbol
    _atom_site_label
    _atom_site_fract_x
    _atom_site_fract_y
    _atom_site_fract_z
    _atom_site_U_iso_or_equiv
    _atom_site_adp_type
    _atom_site_calc_flag
    _atom_site_refinement_flags
    _atom_site_occupancy
    _atom_site_disorder_assembly
    _atom_site_disorder_group
    O O1 0.6210(2) 1.20449(16) 0.05202(10) 0.0338(5) Uani d . 1 . .
    H H1A 0.6936 1.2425 0.0454 0.041 Uiso d R 1 . .
    O O2 0.5838(2) 0.94520(18) 0.20498(10) 0.0365(5) Uani d . 1 . .
    O O3 1.1281(2) 0.81763(16) 0.47435(11) 0.0408(5) Uani d . 1 . .
    H H3 1.0658 0.8016 0.5045 0.049 Uiso d R 1 . .
    O O4 1.0762(2) 0.8858(2) 0.28306(11) 0.0440(6) Uani d . 1 . .
    N N1 0.7727(2) 0.87180(18) 0.26112(11) 0.0273(5) Uani d . 1 . .
    H H1 0.8639 0.8795 0.2689 0.033 Uiso d R 1 . .
    N N2 1.2844(2) 0.88054(19) 0.22414(11) 0.0286(5) Uani d . 1 . .
    H H2 1.3750 0.8966 0.2234 0.034 Uiso d R 1 . .
    C C1 0.8241(3) 1.0016(2) 0.08897(14) 0.0287(6) Uani d . 1 . .
    C C2 0.7827(3) 1.1031(2) 0.12682(14) 0.0281(6) Uani d . 1 . .
    H H2A 0.8595 1.1589 0.1275 0.034 Uiso calc R 1 . .
    C C3 0.8184(3) 1.0024(2) 0.17075(13) 0.0280(6) Uani d . 1 . .
    H H3A 0.9138 1.0058 0.1936 0.034 Uiso calc R 1 . .
    C C4 0.7151(4) 0.9388(2) 0.04695(15) 0.0370(7) Uani d . 1 . .
    H H4A 0.6261 0.9369 0.0737 0.055 Uiso calc R 1 . .
    H H4B 0.7487 0.8644 0.0391 0.055 Uiso calc R 1 . .
    H H4C 0.6996 0.9744 0.0007 0.055 Uiso calc R 1 . .
    C C5 0.9697(3) 0.9970(3) 0.05666(17) 0.0428(8) Uani d . 1 . .
    H H5A 0.9664 1.0248 0.0076 0.064 Uiso calc R 1 . .
    H H5B 1.0030 0.9215 0.0562 0.064 Uiso calc R 1 . .
    H H5C 1.0345 1.0416 0.0851 0.064 Uiso calc R 1 . .
    C C6 0.6372(3) 1.1523(2) 0.12027(14) 0.0320(6) Uani d . 1 . .
    H H6A 0.5649 1.0947 0.1256 0.038 Uiso calc R 1 . .
    H H6B 0.6228 1.2062 0.1589 0.038 Uiso calc R 1 . .
    C C7 0.7133(3) 0.9388(2) 0.21314(13) 0.0264(6) Uani d . 1 . .
    C C8 0.6914(3) 0.8114(2) 0.31424(14) 0.0297(6) Uani d . 1 . .
    H H8A 0.5976 0.7929 0.2929 0.036 Uiso calc R 1 . .
    C C9 0.7659(4) 0.7061(3) 0.33356(18) 0.0479(8) Uani d . 1 . .
    H H9A 0.7639 0.6567 0.2925 0.072 Uiso calc R 1 . .
    H H9B 0.7176 0.6720 0.3741 0.072 Uiso calc R 1 . .
    H H9C 0.8641 0.7216 0.3466 0.072 Uiso calc R 1 . .
    C C10 0.6663(3) 0.8800(3) 0.38007(15) 0.0389(7) Uani d . 1 . .
    H H10A 0.6260 0.9502 0.3660 0.058 Uiso calc R 1 . .
    H H10B 0.7561 0.8920 0.4049 0.058 Uiso calc R 1 . .
    H H10C 0.6004 0.8423 0.4120 0.058 Uiso calc R 1 . .
    C C11 1.2353(3) 1.0709(2) 0.37272(15) 0.0321(6) Uani d . 1 . .
    C C12 1.2361(3) 0.9684(2) 0.41652(14) 0.0282(6) Uani d . 1 . .
    H H12A 1.3165 0.9641 0.4511 0.034 Uiso calc R 1 . .
    C C13 1.2821(3) 0.9638(2) 0.33829(13) 0.0279(6) Uani d . 1 . .
    H H13A 1.3869 0.9586 0.3326 0.033 Uiso calc R 1 . .
    C C14 1.0943(4) 1.1208(3) 0.35373(18) 0.0494(9) Uani d . 1 . .
    H H14A 1.0811 1.1881 0.3809 0.074 Uiso calc R 1 . .
    H H14B 1.0184 1.0696 0.3655 0.074 Uiso calc R 1 . .
    H H14C 1.0918 1.1370 0.3025 0.074 Uiso calc R 1 . .
    C C15 1.3528(4) 1.1522(3) 0.38644(18) 0.0465(8) Uani d . 1 . .
    H H15A 1.3133 1.2176 0.4086 0.070 Uiso calc R 1 . .
    H H15B 1.3979 1.1716 0.3411 0.070 Uiso calc R 1 . .
    H H15C 1.4231 1.1198 0.4185 0.070 Uiso calc R 1 . .
    C C16 1.1006(3) 0.9219(2) 0.44476(15) 0.0307(6) Uani d . 1 . .
    H H16A 1.0611 0.9705 0.4819 0.037 Uiso calc R 1 . .
    H H16B 1.0307 0.9156 0.4056 0.037 Uiso calc R 1 . .
    C C17 1.2042(3) 0.9076(2) 0.28063(14) 0.0289(6) Uani d . 1 . .
    C C18 1.2337(3) 0.8174(2) 0.16345(14) 0.0315(6) Uani d . 1 . .
    H H18A 1.1303 0.8316 0.1576 0.038 Uiso calc R 1 . .
    C C19 1.3086(3) 0.8541(3) 0.09619(15) 0.0442(8) Uani d . 1 . .
    H H19A 1.2926 0.9321 0.0891 0.066 Uiso calc R 1 . .
    H H19B 1.2714 0.8138 0.0551 0.066 Uiso calc R 1 . .
    H H19C 1.4101 0.8403 0.1008 0.066 Uiso calc R 1 . .
    C C20 1.2542(4) 0.6969(2) 0.17724(17) 0.0427(8) Uani d . 1 . .
    H H20A 1.2034 0.6761 0.2208 0.064 Uiso calc R 1 . .
    H H20B 1.3551 0.6814 0.1832 0.064 Uiso calc R 1 . .
    H H20C 1.2174 0.6552 0.1366 0.064 Uiso calc R 1 . .
loop_
    _atom_site_aniso_label
    _atom_site_aniso_U_11
    _atom_site_aniso_U_22
    _atom_site_aniso_U_33
    _atom_site_aniso_U_12
    _atom_site_aniso_U_13
    _atom_site_aniso_U_23
    O1 0.0275(10) 0.0340(10) 0.0398(10) -0.0030(9) -0.0071(9) 0.0073(9)
    O2 0.0173(10) 0.0533(13) 0.0389(10) -0.0032(9) 0.0001(8) 0.0135(10)
    O3 0.0351(12) 0.0369(11) 0.0504(12) 0.0051(10) 0.0140(10) 0.0123(10)
    O4 0.0170(9) 0.0769(16) 0.0381(11) -0.0034(11) -0.0003(8) -0.0046(11)
    N1 0.0200(11) 0.0331(12) 0.0289(11) -0.0030(10) -0.0005(9) 0.0055(10)
    N2 0.0175(10) 0.0384(12) 0.0299(11) -0.0025(10) 0.0008(9) -0.0020(10)
    C1 0.0235(14) 0.0336(14) 0.0290(13) 0.0024(12) 0.0038(11) 0.0071(12)
    C2 0.0211(13) 0.0326(14) 0.0306(13) -0.0036(12) -0.0021(11) 0.0038(12)
    C3 0.0183(13) 0.0355(15) 0.0303(13) -0.0028(11) 0.0002(10) 0.0056(12)
    C4 0.0430(17) 0.0373(15) 0.0306(13) -0.0019(14) 0.0012(13) 0.0005(12)
    C5 0.0321(17) 0.0566(19) 0.0397(16) 0.0110(15) 0.0106(13) 0.0122(16)
    C6 0.0296(14) 0.0322(14) 0.0342(14) 0.0035(12) 0.0012(12) 0.0016(12)
    C7 0.0222(13) 0.0326(13) 0.0245(12) -0.0019(11) -0.0005(11) -0.0001(11)
    C8 0.0271(15) 0.0330(15) 0.0291(13) -0.0041(12) 0.0012(11) 0.0057(11)
    C9 0.059(2) 0.0370(16) 0.0481(18) 0.0053(17) 0.0123(17) 0.0107(14)
    C10 0.0395(17) 0.0424(16) 0.0348(15) 0.0007(15) 0.0027(13) 0.0011(13)
    C11 0.0330(15) 0.0273(13) 0.0359(14) 0.0038(12) 0.0047(13) 0.0027(11)
    C12 0.0248(14) 0.0315(14) 0.0284(12) 0.0008(12) -0.0006(11) 0.0024(11)
    C13 0.0196(13) 0.0321(14) 0.0319(13) 0.0012(12) 0.0022(11) -0.0002(11)
    C14 0.048(2) 0.0483(18) 0.0523(19) 0.0195(18) 0.0151(16) 0.0168(16)
    C15 0.056(2) 0.0368(16) 0.0469(18) -0.0090(16) 0.0116(17) -0.0012(14)
    C16 0.0282(15) 0.0316(14) 0.0322(13) 0.0024(12) 0.0026(12) 0.0042(12)
    C17 0.0180(13) 0.0384(15) 0.0304(13) 0.0011(11) -0.0017(11) 0.0059(12)
    C18 0.0208(13) 0.0446(16) 0.0291(13) -0.0036(13) -0.0025(11) 0.0002(12)
    C19 0.0355(17) 0.067(2) 0.0299(14) -0.0078(16) 0.0013(13) 0.0012(15)
    C20 0.0419(19) 0.0409(16) 0.0454(17) -0.0066(15) -0.0034(15) -0.0043(14)
_geom_special_details
;
 All esds (except the esd in the dihedral angle between two l.s. planes)
 are estimated using the full covariance matrix.  The cell esds are taken
 into account individually in the estimation of esds in distances, angles
 and torsion angles; correlations between esds in cell parameters are only
 used when they are defined by crystal symmetry.  An approximate (isotropic)
 treatment of cell esds is used for estimating esds involving l.s. planes.
;
loop_
    _geom_bond_atom_site_label_1
    _geom_bond_atom_site_label_2
    _geom_bond_site_symmetry_2
    _geom_bond_distance
    _geom_bond_publ_flag
    O1 C6 . 1.437(3) ?
    O1 H1A . 0.8400 ?
    O2 C7 . 1.237(3) ?
    O3 C16 . 1.421(3) ?
    O3 H3 . 0.8400 ?
    O4 C17 . 1.242(3) ?
    N1 C7 . 1.342(3) ?
    N1 C8 . 1.460(3) ?
    N1 H1 . 0.8800 ?
    N2 C17 . 1.343(3) ?
    N2 C18 . 1.457(3) ?
    N2 H2 . 0.8800 ?
    C1 C2 . 1.488(4) ?
    C1 C5 . 1.506(4) ?
    C1 C4 . 1.510(4) ?
    C1 C3 . 1.531(4) ?
    C2 C6 . 1.509(4) ?
    C2 C3 . 1.525(4) ?
    C2 H2A . 1.0000 ?
    C3 C7 . 1.493(4) ?
    C3 H3A . 1.0000 ?
    C4 H4A . 0.9800 ?
    C4 H4B . 0.9800 ?
    C4 H4C . 0.9800 ?
    C5 H5A . 0.9800 ?
    C5 H5B . 0.9800 ?
    C5 H5C . 0.9800 ?
    C6 H6A . 0.9900 ?
    C6 H6B . 0.9900 ?
    C8 C10 . 1.512(4) ?
    C8 C9 . 1.518(4) ?
    C8 H8A . 1.0000 ?
    C9 H9A . 0.9800 ?
    C9 H9B . 0.9800 ?
    C9 H9C . 0.9800 ?
    C10 H10A . 0.9800 ?
    C10 H10B . 0.9800 ?
    C10 H10C . 0.9800 ?
    C11 C12 . 1.504(4) ?
    C11 C14 . 1.511(4) ?
    C11 C15 . 1.517(4) ?
    C11 C13 . 1.531(4) ?
    C12 C16 . 1.500(4) ?
    C12 C13 . 1.528(4) ?
    C12 H12A . 1.0000 ?
    C13 C17 . 1.478(4) ?
    C13 H13A . 1.0000 ?
    C14 H14A . 0.9800 ?
    C14 H14B . 0.9800 ?
    C14 H14C . 0.9800 ?
    C15 H15A . 0.9800 ?
    C15 H15B . 0.9800 ?
    C15 H15C . 0.9800 ?
    C16 H16A . 0.9900 ?
    C16 H16B . 0.9900 ?
    C18 C19 . 1.513(4) ?
    C18 C20 . 1.516(4) ?
    C18 H18A . 1.0000 ?
    C19 H19A . 0.9800 ?
    C19 H19B . 0.9800 ?
    C19 H19C . 0.9800 ?
    C20 H20A . 0.9800 ?
    C20 H20B . 0.9800 ?
    C20 H20C . 0.9800 ?
loop_
    _geom_angle_atom_site_label_1
    _geom_angle_atom_site_label_2
    _geom_angle_atom_site_label_3
    _geom_angle_site_symmetry_1
    _geom_angle_site_symmetry_3
    _geom_angle
    _geom_angle_publ_flag
    C6 O1 H1A . . 106.9 ?
    C16 O3 H3 . . 110.2 ?
    C7 N1 C8 . . 123.2(2) ?
    C7 N1 H1 . . 117.1 ?
    C8 N1 H1 . . 117.3 ?
    C17 N2 C18 . . 124.0(2) ?
    C17 N2 H2 . . 120.5 ?
    C18 N2 H2 . . 115.3 ?
    C2 C1 C5 . . 117.7(3) ?
    C2 C1 C4 . . 119.8(2) ?
    C5 C1 C4 . . 113.4(3) ?
    C2 C1 C3 . . 60.66(17) ?
    C5 C1 C3 . . 115.7(2) ?
    C4 C1 C3 . . 120.0(2) ?
    C1 C2 C6 . . 122.6(2) ?
    C1 C2 C3 . . 61.09(17) ?
    C6 C2 C3 . . 124.9(2) ?
    C1 C2 H2A . . 112.9 ?
    C6 C2 H2A . . 112.9 ?
    C3 C2 H2A . . 112.9 ?
    C7 C3 C2 . . 124.3(2) ?
    C7 C3 C1 . . 123.5(2) ?
    C2 C3 C1 . . 58.25(17) ?
    C7 C3 H3A . . 113.3 ?
    C2 C3 H3A . . 113.3 ?
    C1 C3 H3A . . 113.3 ?
    C1 C4 H4A . . 109.5 ?
    C1 C4 H4B . . 109.5 ?
    H4A C4 H4B . . 109.5 ?
    C1 C4 H4C . . 109.5 ?
    H4A C4 H4C . . 109.5 ?
    H4B C4 H4C . . 109.5 ?
    C1 C5 H5A . . 109.5 ?
    C1 C5 H5B . . 109.5 ?
    H5A C5 H5B . . 109.5 ?
    C1 C5 H5C . . 109.5 ?
    H5A C5 H5C . . 109.5 ?
    H5B C5 H5C . . 109.5 ?
    O1 C6 C2 . . 110.4(2) ?
    O1 C6 H6A . . 109.6 ?
    C2 C6 H6A . . 109.6 ?
    O1 C6 H6B . . 109.6 ?
    C2 C6 H6B . . 109.6 ?
    H6A C6 H6B . . 108.1 ?
    O2 C7 N1 . . 122.4(2) ?
    O2 C7 C3 . . 124.1(2) ?
    N1 C7 C3 . . 113.4(2) ?
    N1 C8 C10 . . 110.7(2) ?
    N1 C8 C9 . . 110.6(2) ?
    C10 C8 C9 . . 110.8(2) ?
    N1 C8 H8A . . 108.2 ?
    C10 C8 H8A . . 108.2 ?
    C9 C8 H8A . . 108.2 ?
    C8 C9 H9A . . 109.5 ?
    C8 C9 H9B . . 109.5 ?
    H9A C9 H9B . . 109.5 ?
    C8 C9 H9C . . 109.5 ?
    H9A C9 H9C . . 109.5 ?
    H9B C9 H9C . . 109.5 ?
    C8 C10 H10A . . 109.5 ?
    C8 C10 H10B . . 109.5 ?
    H10A C10 H10B . . 109.5 ?
    C8 C10 H10C . . 109.5 ?
    H10A C10 H10C . . 109.5 ?
    H10B C10 H10C . . 109.5 ?
    C12 C11 C14 . . 118.2(2) ?
    C12 C11 C15 . . 117.1(3) ?
    C14 C11 C15 . . 114.8(3) ?
    C12 C11 C13 . . 60.44(17) ?
    C14 C11 C13 . . 120.3(3) ?
    C15 C11 C13 . . 115.2(2) ?
    C16 C12 C11 . . 120.5(2) ?
    C16 C12 C13 . . 124.5(2) ?
    C11 C12 C13 . . 60.68(17) ?
    C16 C12 H12A . . 113.7 ?
    C11 C12 H12A . . 113.7 ?
    C13 C12 H12A . . 113.7 ?
    C17 C13 C12 . . 125.1(2) ?
    C17 C13 C11 . . 124.4(2) ?
    C12 C13 C11 . . 58.88(17) ?
    C17 C13 H13A . . 112.8 ?
    C12 C13 H13A . . 112.8 ?
    C11 C13 H13A . . 112.8 ?
    C11 C14 H14A . . 109.5 ?
    C11 C14 H14B . . 109.5 ?
    H14A C14 H14B . . 109.5 ?
    C11 C14 H14C . . 109.5 ?
    H14A C14 H14C . . 109.5 ?
    H14B C14 H14C . . 109.5 ?
    C11 C15 H15A . . 109.5 ?
    C11 C15 H15B . . 109.5 ?
    H15A C15 H15B . . 109.5 ?
    C11 C15 H15C . . 109.5 ?
    H15A C15 H15C . . 109.5 ?
    H15B C15 H15C . . 109.5 ?
    O3 C16 C12 . . 109.0(2) ?
    O3 C16 H16A . . 109.9 ?
    C12 C16 H16A . . 109.9 ?
    O3 C16 H16B . . 109.9 ?
    C12 C16 H16B . . 109.9 ?
    H16A C16 H16B . . 108.3 ?
    O4 C17 N2 . . 121.8(3) ?
    O4 C17 C13 . . 124.1(3) ?
    N2 C17 C13 . . 114.1(2) ?
    N2 C18 C19 . . 109.6(2) ?
    N2 C18 C20 . . 110.3(2) ?
    C19 C18 C20 . . 111.9(3) ?
    N2 C18 H18A . . 108.3 ?
    C19 C18 H18A . . 108.3 ?
    C20 C18 H18A . . 108.3 ?
    C18 C19 H19A . . 109.5 ?
    C18 C19 H19B . . 109.5 ?
    H19A C19 H19B . . 109.5 ?
    C18 C19 H19C . . 109.5 ?
    H19A C19 H19C . . 109.5 ?
    H19B C19 H19C . . 109.5 ?
    C18 C20 H20A . . 109.5 ?
    C18 C20 H20B . . 109.5 ?
    H20A C20 H20B . . 109.5 ?
    C18 C20 H20C . . 109.5 ?
    H20A C20 H20C . . 109.5 ?
    H20B C20 H20C . . 109.5 ?
loop_
    _geom_torsion_atom_site_label_1
    _geom_torsion_atom_site_label_2
    _geom_torsion_atom_site_label_3
    _geom_torsion_atom_site_label_4
    _geom_torsion_site_symmetry_1
    _geom_torsion_site_symmetry_2
    _geom_torsion_site_symmetry_3
    _geom_torsion_site_symmetry_4
    _geom_torsion
    _geom_torsion_publ_flag
    C5 C1 C2 C6 . . . . 139.5(3) ?
    C4 C1 C2 C6 . . . . -5.2(4) ?
    C3 C1 C2 C6 . . . . -115.0(3) ?
    C5 C1 C2 C3 . . . . -105.5(3) ?
    C4 C1 C2 C3 . . . . 109.8(3) ?
    C1 C2 C3 C7 . . . . -111.2(3) ?
    C6 C2 C3 C7 . . . . 0.1(4) ?
    C6 C2 C3 C1 . . . . 111.4(3) ?
    C2 C1 C3 C7 . . . . 112.7(3) ?
    C5 C1 C3 C7 . . . . -138.6(3) ?
    C4 C1 C3 C7 . . . . 3.2(4) ?
    C5 C1 C3 C2 . . . . 108.7(3) ?
    C4 C1 C3 C2 . . . . -109.5(3) ?
    C1 C2 C6 O1 . . . . -74.7(3) ?
    C3 C2 C6 O1 . . . . -150.0(2) ?
    C8 N1 C7 O2 . . . . -8.4(4) ?
    C8 N1 C7 C3 . . . . 172.5(2) ?
    C2 C3 C7 O2 . . . . 16.9(4) ?
    C1 C3 C7 O2 . . . . -54.9(4) ?
    C2 C3 C7 N1 . . . . -164.0(2) ?
    C1 C3 C7 N1 . . . . 124.3(3) ?
    C7 N1 C8 C10 . . . . -85.8(3) ?
    C7 N1 C8 C9 . . . . 151.0(3) ?
    C14 C11 C12 C16 . . . . -4.3(4) ?
    C15 C11 C12 C16 . . . . 139.9(3) ?
    C13 C11 C12 C16 . . . . -115.0(3) ?
    C14 C11 C12 C13 . . . . 110.8(3) ?
    C15 C11 C12 C13 . . . . -105.0(3) ?
    C16 C12 C13 C17 . . . . -3.9(4) ?
    C11 C12 C13 C17 . . . . -112.5(3) ?
    C16 C12 C13 C11 . . . . 108.6(3) ?
    C12 C11 C13 C17 . . . . 113.6(3) ?
    C14 C11 C13 C17 . . . . 6.2(4) ?
    C15 C11 C13 C17 . . . . -138.2(3) ?
    C14 C11 C13 C12 . . . . -107.3(3) ?
    C15 C11 C13 C12 . . . . 108.2(3) ?
    C11 C12 C16 O3 . . . . 171.1(2) ?
    C13 C12 C16 O3 . . . . 97.7(3) ?
    C18 N2 C17 O4 . . . . -4.6(4) ?
    C18 N2 C17 C13 . . . . 175.1(2) ?
    C12 C13 C17 O4 . . . . 22.4(4) ?
    C11 C13 C17 O4 . . . . -51.1(4) ?
    C12 C13 C17 N2 . . . . -157.3(2) ?
    C11 C13 C17 N2 . . . . 129.2(3) ?
    C17 N2 C18 C19 . . . . 147.4(3) ?
    C17 N2 C18 C20 . . . . -89.0(3) ?
loop_
    _geom_hbond_atom_site_label_D
    _geom_hbond_atom_site_label_H
    _geom_hbond_atom_site_label_A
    _geom_hbond_site_symmetry_A
    _geom_hbond_distance_DH
    _geom_hbond_distance_HA
    _geom_hbond_distance_DA
    _geom_hbond_angle_DHA
    O1 H1A O3 3_755 0.84 1.96 2.796(3) 174.1
    O3 H3 O1 2_675 0.84 1.98 2.782(3) 159.6
    N1 H1 O4 . 0.88 2.03 2.906(3) 175.5
    N2 H2 O2 1_655 0.88 2.09 2.964(3) 170.7
data_New_Global_Publ_Block
_journal_date_recd_electronic     2009-10-04
_journal_date_accepted     2009-11-30
_journal_name_full     'Acta Crystallographica, Section E'
_journal_year     2010
_journal_volume     66
_journal_issue      1
_journal_page_first     o118
_journal_page_last     o118
_journal_paper_category     QO
_journal_coeditor_code     CV2626
_publ_contact_author_name     'Shicong Hou'
_publ_contact_author_address
;
Department of Applied Chemistry, China Agriculture University, 100193, Beijing,
People's Republic of China
;
_publ_contact_author_email     'Houshc@cau.edu.cn, Wangmincau@yahoo.com.cn'
_publ_contact_author_fax     ?
_publ_contact_author_phone     '86-01-62731356'
_publ_section_title
;\
(1<i>R</i>,3<i>S</i>)-3-Hydroxymethyl-<i>N</i>-isopropyl-2,2-\
dimethylcyclopropanecarboxamide
;
loop_
    _publ_author_name
    _publ_author_footnote
    _publ_author_address
    'Zhong, Jiangchun' .
;
Department of Applied Chemistry, China Agriculture University, 100193, Beijing,
People's Republic of China
;
    'Zheng, Bing' .
;
Department of Applied Chemistry, China Agriculture University, 100193, Beijing,
People's Republic of China
;
    'Hou, Shicong' .
;
Department of Applied Chemistry, China Agriculture University, 100193, Beijing,
People's Republic of China
;
_publ_section_synopsis     .
