# Supplementary material for: (1R,3S)-3-Hydroxy­meth­yl-N-isopropyl-2,2-dimethyl­cyclo­propane­carboxamide
Source: Acta Crystallogr Sect E Struct Rep Online. 2009 Dec 12;66(Pt 1):o118. doi: 10.1107/S1600536809051538 (PMC2980056; doi:10.1107/S1600536809051538)
Supplement: Supplementary file 2 [file e-66-0o118-Isup2.hkl]

# 
# h,k,l, Fc-squared, Fo-squared, sigma(Fo-squared) and status flag 
# 
data_I
_shelx_title ' sx2730 in P2(1)2(1)2(1)' 
_shelx_refln_list_code          4 
_shelx_F_calc_maximum      241.91 
_exptl_crystal_F_000       816.00 
_reflns_d_resolution_high  0.8304 
 
loop_ 
 _symmetry_equiv_pos_as_xyz 
 'x, y, z' 
 '-x+1/2, -y, z+1/2' 
 '-x, y+1/2, -z+1/2' 
 'x+1/2, -y+1/2, -z' 
 
_cell_length_a     9.4628 
_cell_length_b    12.2982 
_cell_length_c    18.7098 
_cell_angle_alpha  90.000 
_cell_angle_beta   90.000 
_cell_angle_gamma  90.000 
 
_shelx_F_squared_multiplier     1.000 
 
loop_ 
 _refln_index_h 
 _refln_index_k 
 _refln_index_l 
 _refln_F_squared_calc 
 _refln_F_squared_meas 
 _refln_F_squared_sigma 
 _refln_observed_status 
   2   0   0    58518.13    80502.59  80532.41 o 
   4   0   0      186.95      272.26      4.34 o 
   6   0   0     2681.94     2621.23     89.06 o 
   8   0   0       10.56       23.81      4.96 o 
  10   0   0      237.58      216.87     16.30 o 
   1   1   0        6.23        7.90      0.36 o 
   2   1   0     1013.46      982.76      7.58 o 
   3   1   0        0.23        4.10      0.35 o 
   4   1   0        7.60        3.68      0.43 o 
   5   1   0      608.51      618.03      7.62 o 
   6   1   0       45.67       37.90      2.98 o 
   7   1   0      822.11      802.41     22.10 o 
   8   1   0        0.02        3.20      2.37 o 
   9   1   0        3.76        7.84      5.00 o 
  10   1   0      139.81      147.57      8.79 o 
  11   1   0        0.07       -1.01      1.90 o 
   0   2   0     5131.23     4944.98    122.91 o 
   1   2   0      467.63      454.50      4.69 o 
   2   2   0        7.87        6.27      0.56 o 
   3   2   0      372.02      378.92      3.71 o 
   4   2   0     1795.52     2033.96     29.85 o 
   5   2   0     2847.49     2748.07     48.68 o 
   6   2   0       16.54       40.54      2.58 o 
   7   2   0      835.74      834.06     27.29 o 
   8   2   0      709.75      666.79     26.15 o 
   9   2   0        2.98        5.10      3.27 o 
  10   2   0      117.01      130.75      8.13 o 
  11   2   0       65.53       83.39      7.29 o 
   1   3   0     1589.38     1534.49     16.43 o 
   2   3   0     3704.72     3866.55     60.58 o 
   3   3   0     1780.21     1840.06     24.89 o 
   4   3   0      174.17      197.33      3.12 o 
   5   3   0        1.18        1.94      0.83 o 
   6   3   0        0.07        1.64      1.26 o 
   7   3   0      299.52      282.81      8.94 o 
   8   3   0      174.25      194.70      8.74 o 
   9   3   0      238.05      214.52     36.21 o 
  10   3   0       55.41       83.95      9.48 o 
  11   3   0        0.02       -1.90      2.99 o 
   0   4   0     6413.71     6124.76    168.29 o 
   1   4   0     2735.82     2610.95     35.88 o 
   2   4   0      894.65      875.96     10.33 o 
   3   4   0     2472.93     2645.23     43.36 o 
   4   4   0      155.77      125.12      2.98 o 
   5   4   0       70.69       66.01      2.37 o 
   6   4   0      358.61      323.66      7.73 o 
   7   4   0        1.14       -1.16      1.90 o 
   8   4   0        0.00        1.10      2.92 o 
   9   4   0      385.77      414.41     28.79 o 
  10   4   0       26.63       29.89      6.20 o 
   1   5   0      496.39      426.05      7.35 o 
   2   5   0      329.29      347.68      5.46 o 
   3   5   0     1820.00     1785.63     25.53 o 
   4   5   0        0.01        2.79      1.15 o 
   5   5   0       40.53       37.89      3.61 o 
   6   5   0      174.10      175.63      6.92 o 
   7   5   0      215.58      232.50     11.43 o 
   8   5   0      401.55      465.81     59.46 o 
   9   5   0      298.90      285.20     59.46 o 
  10   5   0        6.09        4.63      4.04 o 
   0   6   0     1300.01     1404.94     20.71 o 
   1   6   0       37.11       29.16      1.43 o 
   2   6   0      168.09      194.09      5.47 o 
   3   6   0       24.83       24.19      1.63 o 
   4   6   0      350.30      409.17     14.79 o 
   5   6   0      139.55      156.96      5.79 o 
   6   6   0      890.60      849.46     32.99 o 
   7   6   0      436.67      421.66     14.21 o 
   8   6   0       28.01       34.93      3.89 o 
   9   6   0        2.73        5.95      3.74 o 
  10   6   0      144.51      169.10     11.59 o 
   1   7   0       18.54       31.61      2.29 o 
   2   7   0      178.08      177.64      6.55 o 
   3   7   0      185.58      159.18      4.99 o 
   4   7   0       28.41       26.42      5.82 o 
   5   7   0        0.42        0.75      1.87 o 
   6   7   0        0.20       -2.15      3.42 o 
   7   7   0      100.89      122.48      6.15 o 
   8   7   0       44.73       37.27      6.89 o 
   9   7   0       82.67       64.47     16.99 o 
  10   7   0       18.41       13.75      3.48 o 
   0   8   0      332.98      350.60     10.75 o 
   1   8   0      115.96      148.45      9.84 o 
   2   8   0      160.36      190.16     21.50 o 
   3   8   0        8.55       12.96      3.27 o 
   4   8   0        0.27       -1.77      2.79 o 
   5   8   0       38.45       46.00      4.58 o 
   6   8   0      404.94      403.18     16.93 o 
   7   8   0       52.88       75.31      8.87 o 
   8   8   0      298.73      300.03     14.24 o 
   9   8   0        0.00        0.94      1.82 o 
   1   9   0      215.38      229.86     11.91 o 
   2   9   0      303.21      345.18     29.51 o 
   3   9   0       90.20      125.50     26.38 o 
   4   9   0      211.22      228.26     24.35 o 
   5   9   0      137.07      156.82     14.92 o 
   6   9   0      193.68      228.89     16.52 o 
   7   9   0       36.83       41.22      4.06 o 
   8   9   0      210.88      197.26      9.05 o 
   0  10   0      471.37      404.34     20.99 o 
   1  10   0       70.89       58.89      4.82 o 
   2  10   0       39.73       38.11      4.33 o 
   3  10   0      112.95      148.93     34.18 o 
   4  10   0       20.74       22.13      4.43 o 
   5  10   0        7.84       10.37      4.65 o 
   6  10   0        1.10        1.28      2.77 o 
   7  10   0       31.48       33.55      3.34 o 
   8  10   0        8.45        7.86      2.21 o 
   1  11   0        4.24        0.49      5.26 o 
   2  11   0      115.59      134.26      7.84 o 
   3  11   0       68.17       72.68      6.47 o 
   4  11   0        3.85        3.50      3.74 o 
   5  11   0        5.46        5.94      4.01 o 
   6  11   0        0.87       -1.99      2.13 o 
   7  11   0      181.49      174.32     10.05 o 
   0  12   0       99.04      106.32     12.06 o 
   1  12   0       10.42       12.70      3.18 o 
   2  12   0       83.00       82.77      5.93 o 
   3  12   0        1.05       -2.32      4.26 o 
   4  12   0       60.82       60.92      4.78 o 
   5  12   0        0.68        6.60      2.44 o 
   6  12   0      250.21      240.58     12.80 o 
   1  13   0       13.19        9.75      2.86 o 
   2  13   0       79.52       83.71      5.43 o 
   3  13   0        0.02       -1.37      2.19 o 
   4  13   0       71.74       80.30      7.48 o 
   5  13   0        6.43        4.73      1.82 o 
   0  14   0       33.65       41.01     10.46 o 
   1  14   0       45.76       30.46      3.84 o 
   2  14   0        1.26        3.19      2.10 o 
   3  14   0       65.08       75.10      4.37 o 
   1   0   1        9.08       15.81      0.45 o 
   2   0   1     2555.40     2520.27     35.81 o 
   3   0   1     1280.06     1270.21     12.48 o 
   4   0   1        4.92       15.52      1.33 o 
   5   0   1       26.05       28.80      0.85 o 
   6   0   1      387.14      409.55      7.91 o 
   7   0   1      189.77      200.54      7.10 o 
   8   0   1        5.25        0.85      2.36 o 
   9   0   1        2.37        2.54      3.32 o 
  10   0   1       69.42       75.27     10.01 o 
  11   0   1        0.48        1.95      3.26 o 
   0   1   1     2664.32     2565.38     45.45 o 
   1   1   1      498.08      479.30      3.46 o 
   2   1   1     2001.21     2057.49     15.68 o 
   3   1   1      208.43      186.53      1.46 o 
   4   1   1     4686.50     4997.37     66.86 o 
   5   1   1      979.90     1075.54     11.23 o 
   6   1   1      133.75      149.43      3.63 o 
   7   1   1      215.07      222.88      5.04 o 
   8   1   1      352.32      329.43      9.81 o 
   9   1   1      278.95      279.78      8.32 o 
  10   1   1       57.68       57.30      3.91 o 
  11   1   1       15.75        9.76      1.68 o 
   0   2   1    10952.08    10946.79    279.35 o 
   1   2   1     2274.62     2164.21     17.41 o 
   2   2   1     3309.70     3199.22     33.20 o 
   3   2   1      307.41      320.31      1.88 o 
   4   2   1      476.77      479.66      4.81 o 
   5   2   1      501.43      506.21      5.12 o 
   6   2   1      260.96      318.56      4.59 o 
   7   2   1      221.94      227.69      5.31 o 
   8   2   1      531.05      483.28     12.88 o 
   9   2   1      126.56      133.18      5.64 o 
  10   2   1      226.19      217.30     11.86 o 
  11   2   1       48.13       52.66     14.48 o 
   0   3   1      426.76      428.81      6.31 o 
   1   3   1     3379.03     3393.29     40.34 o 
   2   3   1     1899.66     1993.16     16.58 o 
   3   3   1      483.37      444.21      3.61 o 
   4   3   1       68.17       55.16      1.16 o 
   5   3   1      125.23      128.64      2.06 o 
   6   3   1       37.30       44.53      1.89 o 
   7   3   1      381.30      322.53      7.66 o 
   8   3   1       79.32       62.86      3.17 o 
   9   3   1      105.38      113.90      5.76 o 
  10   3   1       48.20       51.44      5.48 o 
  11   3   1       67.02       72.59      4.71 o 
   0   4   1     7800.21     7766.27    170.91 o 
   1   4   1     2235.68     2231.60     22.05 o 
   2   4   1      635.78      654.31      5.26 o 
   3   4   1      588.70      627.51      7.06 o 
   4   4   1       82.72       95.60      1.70 o 
   5   4   1      442.08      471.60      5.48 o 
   6   4   1      360.02      340.74      6.05 o 
   7   4   1      551.02      494.71     14.48 o 
   8   4   1      307.66      300.20     19.93 o 
   9   4   1      219.20      222.16     10.13 o 
  10   4   1       16.40       17.01      4.63 o 
   0   5   1       78.96       88.78      2.52 o 
   1   5   1      304.34      318.12      2.75 o 
   2   5   1      314.92      325.49      3.19 o 
   3   5   1      141.53      126.66      2.54 o 
   4   5   1      344.02      335.18      3.77 o 
   5   5   1      584.25      555.60      8.77 o 
   6   5   1       20.05       17.19      1.79 o 
   7   5   1      318.29      323.48     12.29 o 
   8   5   1       59.87       71.45     10.95 o 
   9   5   1       53.98       54.54      6.40 o 
  10   5   1      384.07      396.63     16.20 o 
   0   6   1      100.44       93.58      1.52 o 
   1   6   1     2229.22     2199.03     21.84 o 
   2   6   1      414.40      408.63      3.75 o 
   3   6   1      195.55      220.96      5.58 o 
   4   6   1      270.41      229.01      6.26 o 
   5   6   1       73.39      104.25      7.12 o 
   6   6   1       79.71       96.99      3.85 o 
   7   6   1        6.06        7.01      1.88 o 
   8   6   1       73.42       61.35      4.79 o 
   9   6   1        3.30        5.61      2.48 o 
  10   6   1       48.39       57.87     12.81 o 
   0   7   1      108.43       95.21      2.56 o 
   1   7   1      913.81      836.78      8.65 o 
   2   7   1     1330.53     1313.00     17.71 o 
   3   7   1      339.22      338.34      6.17 o 
   4   7   1      794.92      814.69     14.40 o 
   5   7   1       22.83       23.64      2.07 o 
   6   7   1      595.29      591.59     12.73 o 
   7   7   1      106.84      107.21      4.34 o 
   8   7   1      337.60      324.24     11.71 o 
   9   7   1      320.67      307.47     21.38 o 
  10   7   1       21.75       16.10      3.02 o 
   0   8   1       93.43      108.03      3.63 o 
   1   8   1      604.93      564.65     12.58 o 
   2   8   1      339.31      350.45      7.85 o 
   3   8   1      195.51      205.46      5.73 o 
   4   8   1      374.69      358.80     10.17 o 
   5   8   1       99.81       96.93      4.49 o 
   6   8   1      383.16      357.15      9.72 o 
   7   8   1      209.31      204.55      6.58 o 
   8   8   1       17.89       11.43      1.81 o 
   9   8   1        4.57        1.08      3.04 o 
   0   9   1      100.46      114.07      5.70 o 
   1   9   1      124.51      145.10      8.42 o 
   2   9   1      232.74      261.90      7.86 o 
   3   9   1      228.17      250.63     10.38 o 
   4   9   1      788.92      732.65     28.55 o 
   5   9   1      178.68      176.15      6.45 o 
   6   9   1      200.07      206.96      7.05 o 
   7   9   1       33.98       39.30      3.10 o 
   8   9   1       76.99       70.49      3.31 o 
   0  10   1       38.52       40.56      3.57 o 
   1  10   1      309.64      304.35      9.05 o 
   2  10   1      342.43      331.45     10.03 o 
   3  10   1      460.13      465.20     12.54 o 
   4  10   1      177.16      194.13      8.58 o 
   5  10   1      180.31      186.75      8.53 o 
   6  10   1       75.21       77.38      4.05 o 
   7  10   1      107.10      106.68      4.45 o 
   8  10   1        4.97        3.27      1.98 o 
   0  11   1      505.23      511.98     20.95 o 
   1  11   1      190.20      192.80      6.99 o 
   2  11   1      267.55      264.56      8.35 o 
   3  11   1       80.66       80.79      4.25 o 
   4  11   1       96.08      107.18      4.81 o 
   5  11   1      260.96      270.30      9.32 o 
   6  11   1       49.59       45.48      2.85 o 
   7  11   1       62.88       61.22      6.91 o 
   0  12   1       22.20       24.78      4.80 o 
   1  12   1       36.61       44.49      3.20 o 
   2  12   1      109.40      120.88      5.33 o 
   3  12   1       86.34      101.64      4.45 o 
   4  12   1        5.04        5.00      1.83 o 
   5  12   1       86.28       87.87      6.27 o 
   6  12   1       14.14       12.78      2.20 o 
   0  13   1       83.82       90.51      7.16 o 
   1  13   1      315.10      326.01     11.33 o 
   2  13   1       91.65      104.21      4.24 o 
   3  13   1       82.04       94.49      4.83 o 
   4  13   1       15.49       11.49      2.97 o 
   5  13   1       66.55       71.90      2.90 o 
   0  14   1       98.11      108.53      7.32 o 
   1  14   1        1.46        2.87      2.42 o 
   2  14   1       45.70       33.18      4.85 o 
   3  14   1       16.23       10.70      2.05 o 
   0   0   2     5780.31     5809.31    188.08 o 
   1   0   2    11285.38    12314.41    311.39 o 
   2   0   2     6776.64     7019.74    161.17 o 
   3   0   2     5863.18     6117.68    131.49 o 
   4   0   2     2642.98     2640.85     36.76 o 
   5   0   2        7.39        7.34      0.79 o 
   6   0   2     1446.37     1456.47     28.58 o 
   7   0   2      170.32      177.76      7.45 o 
   8   0   2      572.55      538.04     18.82 o 
   9   0   2       17.37       16.15      3.94 o 
  10   0   2      108.76      109.60     15.49 o 
  11   0   2       47.07       56.67     11.62 o 
   0   1   2       21.33       22.34      0.49 o 
   1   1   2       38.79       36.29      0.67 o 
   2   1   2       23.01       37.81      0.85 o 
   3   1   2      116.39      115.25      1.91 o 
   4   1   2      101.68      130.97      1.78 o 
   5   1   2      219.56      226.71      2.63 o 
   6   1   2      493.03      490.90     12.36 o 
   7   1   2      341.28      343.26      8.30 o 
   8   1   2      172.25      204.07      6.85 o 
   9   1   2        2.80        5.42      2.06 o 
  10   1   2      162.78      160.22      8.47 o 
  11   1   2       18.11       14.03      1.88 o 
   0   2   2        2.05        8.14      0.37 o 
   1   2   2    19805.65    20872.11    517.60 o 
   2   2   2     4035.80     3930.83     46.06 o 
   3   2   2     5003.01     5387.61     78.12 o 
   4   2   2     2222.85     2118.57     21.19 o 
   5   2   2     2288.48     2327.46     27.87 o 
   6   2   2      316.31      291.69      4.72 o 
   7   2   2      125.30      137.26      4.66 o 
   8   2   2      360.66      333.80     10.53 o 
   9   2   2      137.86      150.49      7.35 o 
  10   2   2      118.35      106.19      4.98 o 
  11   2   2        1.69        5.75      2.60 o 
   0   3   2      583.46      601.78      6.32 o 
   1   3   2      616.81      570.56      4.77 o 
   2   3   2     1379.27     1405.65     13.14 o 
   3   3   2      470.34      424.47      4.11 o 
   4   3   2     1145.87     1187.10     11.27 o 
   5   3   2      128.90      117.80      1.91 o 
   6   3   2      411.14      424.00      6.17 o 
   7   3   2      469.81      470.96     11.99 o 
   8   3   2      430.02      431.06     19.34 o 
   9   3   2      193.99      195.32      7.24 o 
  10   3   2      214.81      213.56      9.17 o 
  11   3   2       14.03       12.89      2.66 o 
   0   4   2     5031.05     4594.02     86.89 o 
   1   4   2      788.08      766.21      6.06 o 
   2   4   2     3203.41     3136.90     35.27 o 
   3   4   2     1589.80     1681.95     15.33 o 
   4   4   2      971.65     1022.66      9.87 o 
   5   4   2       48.91       62.39      2.28 o 
   6   4   2      190.98      186.59      3.80 o 
   7   4   2      764.36      672.49     23.58 o 
   8   4   2       67.33       66.43      4.85 o 
   9   4   2       21.06       16.64      3.19 o 
  10   4   2       24.65       26.96      3.09 o 
   0   5   2     2359.42     2175.91     30.79 o 
   1   5   2      763.41      773.04      7.59 o 
   2   5   2      400.55      420.06      4.39 o 
   3   5   2       23.79       22.38      0.83 o 
   4   5   2      316.59      286.57      3.37 o 
   5   5   2       90.59      110.54      2.86 o 
   6   5   2       15.93       17.54      1.86 o 
   7   5   2       37.07       42.88      3.09 o 
   8   5   2       30.96       42.09      4.91 o 
   9   5   2      148.72      149.42      7.53 o 
  10   5   2       17.34       17.34      2.52 o 
   0   6   2      610.68      609.92      6.62 o 
   1   6   2     1758.06     1831.39     17.17 o 
   2   6   2      174.07      157.38      2.75 o 
   3   6   2      892.30      897.42     10.48 o 
   4   6   2      199.93      187.35      4.76 o 
   5   6   2     1138.24     1145.27     21.60 o 
   6   6   2      125.35      137.84      4.58 o 
   7   6   2      350.67      324.82      8.74 o 
   8   6   2        1.89        1.99      1.96 o 
   9   6   2      129.30      134.85     21.01 o 
  10   6   2       15.47       13.75      2.96 o 
   0   7   2       92.11       99.02      3.43 o 
   1   7   2        7.75        9.09      0.70 o 
   2   7   2       69.73       82.30      2.15 o 
   3   7   2      363.72      344.66      7.15 o 
   4   7   2       93.02       90.32      7.23 o 
   5   7   2      194.80      199.42      5.20 o 
   6   7   2      161.07      187.13      6.13 o 
   7   7   2      119.81      134.91      4.93 o 
   8   7   2       56.05       55.77      4.98 o 
   9   7   2      111.29      119.39      5.71 o 
   0   8   2      281.03      241.06      6.22 o 
   1   8   2       18.07       11.50      1.23 o 
   2   8   2        5.60        4.01      1.69 o 
   3   8   2       19.72       16.87      2.02 o 
   4   8   2      233.79      230.87      6.18 o 
   5   8   2       29.65       33.00      2.60 o 
   6   8   2       24.99       26.94      2.72 o 
   7   8   2       85.26       99.26      4.28 o 
   8   8   2       88.92       89.77      6.42 o 
   9   8   2        9.13        8.85      2.03 o 
   0   9   2      113.28      125.13      7.46 o 
   1   9   2      373.51      399.10      8.65 o 
   2   9   2      149.44      144.88      5.38 o 
   3   9   2      258.29      273.79      8.53 o 
   4   9   2      272.02      320.30     30.60 o 
   5   9   2       25.01       18.26      2.80 o 
   6   9   2      201.55      217.24     25.69 o 
   7   9   2        0.80        2.33      1.82 o 
   8   9   2       62.05       50.04      4.43 o 
   0  10   2        2.74        6.68      2.19 o 
   1  10   2      146.36      150.37      5.72 o 
   2  10   2      229.36      231.58      7.43 o 
   3  10   2      129.51      131.23      8.08 o 
   4  10   2      164.62      169.71      6.82 o 
   5  10   2      106.16      119.17      5.80 o 
   6  10   2       46.75       51.18      3.57 o 
   7  10   2      136.45      124.74      4.71 o 
   8  10   2       27.59       15.16      6.11 o 
   0  11   2       59.58       62.88     10.77 o 
   1  11   2       66.11       69.76      3.87 o 
   2  11   2       51.95       46.93      3.39 o 
   3  11   2       54.46       75.02      4.39 o 
   4  11   2       67.42       72.56      4.06 o 
   5  11   2      113.93      140.50     12.42 o 
   6  11   2       86.43       97.13      4.95 o 
   7  11   2        7.65        2.73      2.01 o 
   0  12   2      189.44      186.54     11.40 o 
   1  12   2      125.60      115.39      5.20 o 
   2  12   2       13.79       11.33      2.36 o 
   3  12   2       56.33       62.08      3.56 o 
   4  12   2       24.05       22.55      2.50 o 
   5  12   2       23.72       22.29      2.11 o 
   6  12   2       52.44       46.40      3.42 o 
   0  13   2      163.10      243.06     15.41 o 
   1  13   2        3.71        3.75      1.89 o 
   2  13   2       33.71       38.82      2.65 o 
   3  13   2       15.40       11.89      2.14 o 
   4  13   2       40.84       42.66      2.78 o 
   5  13   2        6.24        7.90      1.94 o 
   0  14   2       24.31       24.50      3.64 o 
   1  14   2       52.52       56.13      6.30 o 
   2  14   2       10.08        7.31      2.05 o 
   3  14   2       35.84       22.20      2.71 o 
   1   0   3        0.00        1.63      0.47 o 
   2   0   3      115.84      125.23      1.85 o 
   3   0   3     1947.38     1889.78     24.79 o 
   4   0   3     1119.99     1154.84     13.06 o 
   5   0   3       59.98       73.08      2.57 o 
   6   0   3      402.41      428.48     23.32 o 
   7   0   3      119.57      139.78      6.70 o 
   8   0   3        3.16        1.10      4.82 o 
   9   0   3       83.35       85.70      5.88 o 
  10   0   3      235.59      228.89     22.90 o 
  11   0   3        1.62        3.80      2.07 o 
   0   1   3     1485.43     1408.83     12.40 o 
   1   1   3      989.80      953.96      8.65 o 
   2   1   3      168.98      169.64      2.06 o 
   3   1   3     2569.82     2841.70     30.27 o 
   4   1   3      444.68      428.97      4.87 o 
   5   1   3      563.56      539.21      7.20 o 
   6   1   3      599.02      588.29     11.34 o 
   7   1   3      259.00      275.46      7.25 o 
   8   1   3      405.08      423.38     11.24 o 
   9   1   3       29.91       33.89      2.91 o 
  10   1   3      299.49      269.60     11.51 o 
  11   1   3       53.76       65.85      3.48 o 
   0   2   3     8375.43     8567.67    197.09 o 
   1   2   3     8116.58     7880.79    121.32 o 
   2   2   3      596.87      538.24      6.33 o 
   3   2   3      200.58      227.90      2.47 o 
   4   2   3      761.97      840.62      6.73 o 
   5   2   3      447.49      424.47      5.06 o 
   6   2   3      502.55      506.88      7.84 o 
   7   2   3        8.90        6.96      1.86 o 
   8   2   3       30.73       33.91      2.85 o 
   9   2   3       85.49       90.86      4.86 o 
  10   2   3       16.13        8.40      2.15 o 
  11   2   3       11.74       13.34      3.18 o 
   0   3   3      163.83      166.76      2.68 o 
   1   3   3      592.57      594.57      3.98 o 
   2   3   3     1492.19     1472.72     16.44 o 
   3   3   3      146.92      155.74      2.01 o 
   4   3   3       20.97       19.88      0.64 o 
   5   3   3      109.39       91.68      1.76 o 
   6   3   3      151.86      132.50      2.97 o 
   7   3   3      106.80      127.65      4.66 o 
   8   3   3       19.48       15.71      2.91 o 
   9   3   3       24.79       24.85      3.16 o 
  10   3   3       91.87      101.13      4.66 o 
  11   3   3       50.36       66.25      4.33 o 
   0   4   3       14.72       27.42      1.89 o 
   1   4   3     2000.03     1899.62     17.12 o 
   2   4   3      185.86      194.57      2.04 o 
   3   4   3     1159.60     1225.71     12.34 o 
   4   4   3      489.97      506.74      6.27 o 
   5   4   3      348.41      384.65      5.06 o 
   6   4   3      476.96      468.15     11.01 o 
   7   4   3       55.25       51.88      3.25 o 
   8   4   3      345.88      331.32     24.33 o 
   9   4   3      191.81      195.27     11.08 o 
  10   4   3       25.04       22.89      2.98 o 
   0   5   3       39.83       30.30      1.03 o 
   1   5   3     2027.33     1983.40     19.41 o 
   2   5   3      282.41      295.70      3.38 o 
   3   5   3     2287.25     2348.68     28.49 o 
   4   5   3      202.06      207.44      3.69 o 
   5   5   3       44.74       68.63      2.24 o 
   6   5   3      168.39      150.94      4.84 o 
   7   5   3      289.71      273.42      9.68 o 
   8   5   3       95.53      105.43      6.66 o 
   9   5   3      132.60      136.89      7.15 o 
  10   5   3        7.16        8.14      2.46 o 
   0   6   3      920.36     1033.15     12.92 o 
   1   6   3     1461.24     1370.02     12.76 o 
   2   6   3      684.33      587.01      6.07 o 
   3   6   3      153.55      174.97      2.90 o 
   4   6   3      411.72      402.98      6.57 o 
   5   6   3      150.26      160.09      4.58 o 
   6   6   3      255.65      251.46      6.99 o 
   7   6   3      128.73      127.41      5.20 o 
   8   6   3       37.79       42.15      3.42 o 
   9   6   3       64.46       63.53      9.73 o 
  10   6   3      214.23      215.42     21.43 o 
   0   7   3      630.29      668.91     10.39 o 
   1   7   3      983.91      925.90      9.71 o 
   2   7   3      248.11      204.21      3.49 o 
   3   7   3       66.54       78.72      2.75 o 
   4   7   3       83.40       74.42      3.09 o 
   5   7   3       60.71       70.36      3.15 o 
   6   7   3      115.20      134.09      4.78 o 
   7   7   3       10.40       10.89      2.35 o 
   8   7   3      121.13      146.67      7.09 o 
   9   7   3      105.86      114.37      5.55 o 
   0   8   3      408.18      406.56      9.23 o 
   1   8   3      180.05      157.19      3.81 o 
   2   8   3      992.26      950.54     19.57 o 
   3   8   3       49.94       56.84      2.92 o 
   4   8   3      207.55      211.34      6.17 o 
   5   8   3      173.71      168.69      6.67 o 
   6   8   3       63.70       60.32      3.64 o 
   7   8   3       47.65       61.66      4.55 o 
   8   8   3      100.71       97.43      5.02 o 
   9   8   3       47.29       31.47      2.32 o 
   0   9   3      311.42      302.68      9.08 o 
   1   9   3       35.96       28.77      2.25 o 
   2   9   3       29.83       27.20      2.56 o 
   3   9   3      630.08      630.90     15.96 o 
   4   9   3       15.27       20.79      2.61 o 
   5   9   3      168.92      156.11      6.55 o 
   6   9   3       89.35       76.99      5.65 o 
   7   9   3        1.79        2.83      1.72 o 
   8   9   3      172.10      158.24      5.53 o 
   0  10   3       85.27       96.44      5.87 o 
   1  10   3      113.12      104.83      4.86 o 
   2  10   3      415.53      418.93     11.19 o 
   3  10   3       83.05      100.01      4.60 o 
   4  10   3      137.93      148.80      5.84 o 
   5  10   3      109.95      113.86      5.48 o 
   6  10   3       67.84       66.51      6.94 o 
   7  10   3       45.92       38.83      4.03 o 
   8  10   3       37.32       18.30      2.83 o 
   0  11   3      165.73      159.91      8.46 o 
   1  11   3       96.26      107.16      4.77 o 
   2  11   3       96.63      109.19      5.65 o 
   3  11   3      242.65      242.32      8.94 o 
   4  11   3      196.64      207.93      6.96 o 
   5  11   3        7.26       12.28      2.37 o 
   6  11   3      143.13      143.28      9.46 o 
   7  11   3       33.12       30.95      3.78 o 
   0  12   3       18.09       19.37      4.37 o 
   1  12   3       56.06       67.40      4.57 o 
   2  12   3       34.05       38.32      2.99 o 
   3  12   3        9.81       12.05      2.16 o 
   4  12   3       51.00       50.69      3.21 o 
   5  12   3        5.05        5.05      2.02 o 
   6  12   3      100.78      101.01      4.29 o 
   0  13   3       24.55       24.28      5.93 o 
   1  13   3        3.11        4.50      1.88 o 
   2  13   3       28.61       33.97      2.62 o 
   3  13   3       36.40       31.54      2.34 o 
   4  13   3       66.02       72.61      2.86 o 
   5  13   3       40.69       36.39      4.22 o 
   0  14   3       25.17       17.54      3.47 o 
   1  14   3        2.87        1.01      1.83 o 
   2  14   3        0.01        0.08      1.30 o 
   3  14   3       21.51       17.10      2.07 o 
   0   0   4     5486.84     5137.76    132.21 o 
   1   0   4     8732.44     8174.09    215.21 o 
   2   0   4     2969.97     3174.11     46.10 o 
   3   0   4     1798.28     1793.72     26.47 o 
   4   0   4        3.44        6.80      0.62 o 
   5   0   4        4.88        6.58      0.81 o 
   6   0   4      392.13      443.90     31.65 o 
   7   0   4      378.28      365.11     13.24 o 
   8   0   4       40.42       32.42      4.01 o 
   9   0   4     1097.46     1085.40     37.52 o 
  10   0   4      114.62      123.22     12.34 o 
  11   0   4       25.85       15.33      3.85 o 
   0   1   4      331.39      304.17      3.29 o 
   1   1   4      234.59      229.37      2.53 o 
   2   1   4      641.66      652.60      5.54 o 
   3   1   4      757.22      738.98      7.51 o 
   4   1   4      961.26      962.11      9.42 o 
   5   1   4     1122.26     1181.39     17.96 o 
   6   1   4      368.35      399.99     10.58 o 
   7   1   4      317.31      321.38      8.34 o 
   8   1   4       50.37       47.50      3.22 o 
   9   1   4       47.17       59.74      4.01 o 
  10   1   4       30.64       21.82      2.39 o 
  11   1   4        7.05        6.45      2.21 o 
   0   2   4        1.00        5.05      0.47 o 
   1   2   4     7180.14     7026.81    104.14 o 
   2   2   4     2193.33     2220.82     19.88 o 
   3   2   4      554.76      568.08      5.79 o 
   4   2   4      146.07      138.28      2.48 o 
   5   2   4       19.78       15.39      0.81 o 
   6   2   4      450.98      450.58      7.74 o 
   7   2   4      484.37      485.12     12.49 o 
   8   2   4       46.19       44.39      3.41 o 
   9   2   4       80.46       75.64      5.14 o 
  10   2   4       73.95       66.34     15.21 o 
  11   2   4        9.55        4.52      3.20 o 
   0   3   4      856.31      710.20      7.21 o 
   1   3   4      118.69      121.72      1.29 o 
   2   3   4      272.89      325.54      2.74 o 
   3   3   4       99.50       77.85      1.43 o 
   4   3   4      752.19      797.58      8.93 o 
   5   3   4       80.61       81.87      1.71 o 
   6   3   4      129.22      133.73      6.20 o 
   7   3   4      238.59      267.89      8.41 o 
   8   3   4      182.77      185.78      8.40 o 
   9   3   4       50.74       56.63      3.85 o 
  10   3   4       88.05       82.07      7.67 o 
   0   4   4        5.38       13.57      0.71 o 
   1   4   4      273.51      235.43      1.99 o 
   2   4   4      554.48      587.30      6.97 o 
   3   4   4      216.50      201.81      2.03 o 
   4   4   4      905.94      865.23     14.09 o 
   5   4   4      203.01      198.25      3.46 o 
   6   4   4      433.21      456.18     10.24 o 
   7   4   4       17.44       14.86      2.47 o 
   8   4   4      128.78      116.85      6.12 o 
   9   4   4        1.15        5.96      2.33 o 
  10   4   4       86.87       96.29     11.22 o 
   0   5   4      148.92      147.12      3.15 o 
   1   5   4      421.17      386.29      3.08 o 
   2   5   4      181.62      192.93      2.05 o 
   3   5   4      129.72      161.61      3.04 o 
   4   5   4      417.94      473.55      6.80 o 
   5   5   4      178.13      172.99      5.02 o 
   6   5   4      598.14      612.27     14.46 o 
   7   5   4        6.77        5.71      2.02 o 
   8   5   4      216.84      216.45      9.31 o 
   9   5   4       62.50       61.04      5.26 o 
  10   5   4       66.42       74.76      4.20 o 
   0   6   4      693.66      698.03      8.96 o 
   1   6   4      782.90      820.77      7.08 o 
   2   6   4      923.97      952.18     10.27 o 
   3   6   4       38.25       40.39      1.24 o 
   4   6   4      200.43      187.28      3.99 o 
   5   6   4      122.30      118.82      4.03 o 
   6   6   4       58.74       62.67      3.79 o 
   7   6   4      297.54      278.80      9.02 o 
   8   6   4      256.59      253.87     12.66 o 
   9   6   4       25.36       28.79      4.94 o 
  10   6   4       60.43       59.55      9.67 o 
   0   7   4       56.53       42.58      1.38 o 
   1   7   4      283.30      299.91      3.39 o 
   2   7   4      477.29      415.22      7.87 o 
   3   7   4      400.50      395.82      7.97 o 
   4   7   4      327.06      304.21      6.90 o 
   5   7   4      468.46      442.93     11.70 o 
   6   7   4       88.68       97.11      4.90 o 
   7   7   4      119.91      134.02      6.47 o 
   8   7   4       23.26       24.76      2.67 o 
   9   7   4       57.70       65.70     10.08 o 
   0   8   4       68.60        0.99      1.58 o 
   1   8   4      672.38      635.04     12.32 o 
   2   8   4      127.27      145.01      5.07 o 
   3   8   4      135.14      161.02      4.72 o 
   4   8   4      961.04      903.51     20.63 o 
   5   8   4       28.25       41.93      3.07 o 
   6   8   4      534.58      475.87     16.28 o 
   7   8   4       96.88      102.07      6.13 o 
   8   8   4       75.75       60.73      6.73 o 
   9   8   4        7.32        2.55      2.08 o 
   0   9   4      312.93      332.55      9.89 o 
   1   9   4      629.80      643.55     14.57 o 
   2   9   4      244.38      233.76      6.82 o 
   3   9   4      277.62      277.99     11.86 o 
   4   9   4      156.33      168.08      6.62 o 
   5   9   4       66.44       60.31      4.01 o 
   6   9   4      116.19      117.98      9.87 o 
   7   9   4       48.69       49.89      3.62 o 
   8   9   4       15.19       14.12      2.40 o 
   0  10   4       19.24       22.36      3.54 o 
   1  10   4      380.80      342.24      9.45 o 
   2  10   4       34.95       39.99      3.63 o 
   3  10   4       15.57       25.86      2.68 o 
   4  10   4      196.39      212.09      7.89 o 
   5  10   4       33.74       43.05      3.55 o 
   6  10   4       52.24       49.24      5.37 o 
   7  10   4       59.81       63.46      9.09 o 
   8  10   4       39.94       32.21      2.94 o 
   0  11   4        4.17        8.79      2.99 o 
   1  11   4      422.17      427.03     12.22 o 
   2  11   4       49.52       57.82      3.61 o 
   3  11   4       48.26       59.90      4.19 o 
   4  11   4      194.02      191.72      7.26 o 
   5  11   4        7.70        4.23      2.22 o 
   6  11   4       49.75       46.63      2.94 o 
   7  11   4        2.11        1.90      1.54 o 
   0  12   4       39.48       37.46      5.21 o 
   1  12   4      134.90      137.13      5.23 o 
   2  12   4       27.47       30.48      2.69 o 
   3  12   4      228.66      231.13      7.44 o 
   4  12   4        3.71        4.47      1.92 o 
   5  12   4        4.63        2.97      1.91 o 
   6  12   4        4.93        5.68      1.74 o 
   0  13   4       15.32       13.68      3.53 o 
   1  13   4       27.60       35.33      3.46 o 
   2  13   4        0.30        0.59      1.44 o 
   3  13   4       19.38       16.69      2.00 o 
   4  13   4       35.47       36.50      2.45 o 
   5  13   4        8.19        7.91      1.69 o 
   0  14   4       19.12       13.81      3.54 o 
   1  14   4       11.76       11.59      2.16 o 
   2  14   4        2.58        3.84      1.82 o 
   3  14   4       45.28       24.58      1.98 o 
   1   0   5      761.22      754.94      7.92 o 
   2   0   5      136.50      129.06      1.94 o 
   3   0   5      222.93      265.58      5.01 o 
   4   0   5      358.94      404.76      7.05 o 
   5   0   5       84.80       83.61      3.42 o 
   6   0   5      548.10      556.75     19.49 o 
   7   0   5      155.31      154.26      7.44 o 
   8   0   5      212.49      307.73     63.08 o 
   9   0   5       89.58       87.66      6.04 o 
  10   0   5       12.29        6.12      2.48 o 
  11   0   5        0.88       -2.81      2.81 o 
   0   1   5      602.49      524.58      5.39 o 
   1   1   5     3068.66     3072.88     31.21 o 
   2   1   5      529.69      563.81      5.99 o 
   3   1   5     2851.15     2960.07     32.15 o 
   4   1   5      265.23      245.79      3.77 o 
   5   1   5      520.90      521.71      9.27 o 
   6   1   5       54.07       47.53      3.29 o 
   7   1   5      256.28      266.23      7.79 o 
   8   1   5      325.32      341.94      9.68 o 
   9   1   5       44.92       48.12      3.75 o 
  10   1   5       19.31       19.98      2.16 o 
  11   1   5       49.04       46.63      6.28 o 
   0   2   5    20215.80    21929.00    882.22 o 
   1   2   5     8934.35     9111.93    156.35 o 
   2   2   5     3998.53     4030.76     48.82 o 
   3   2   5      812.54      847.39     10.97 o 
   4   2   5      332.86      390.95      6.26 o 
   5   2   5       53.52       65.64      2.38 o 
   6   2   5      852.63      837.43     16.49 o 
   7   2   5        8.70       12.72      2.05 o 
   8   2   5       72.47       71.13      3.96 o 
   9   2   5       99.03      111.16      9.80 o 
  10   2   5       53.65       46.97      8.06 o 
  11   2   5       38.51       29.14      5.87 o 
   0   3   5      973.70      833.31     11.64 o 
   1   3   5      174.89      152.00      1.84 o 
   2   3   5      147.42      166.38      1.69 o 
   3   3   5      406.01      422.02      4.83 o 
   4   3   5     1258.05     1318.70     17.57 o 
   5   3   5       76.37       78.80      2.81 o 
   6   3   5      698.35      638.95     15.55 o 
   7   3   5        5.36        7.36      1.97 o 
   8   3   5      384.17      382.75     12.49 o 
   9   3   5       40.87       38.33      3.58 o 
  10   3   5       20.91       17.84      2.57 o 
   0   4   5     1742.43     1761.82     23.25 o 
   1   4   5      151.20      172.61      1.73 o 
   2   4   5      536.76      518.64      5.64 o 
   3   4   5      602.75      538.21      5.68 o 
   4   4   5      134.89      131.17      2.24 o 
   5   4   5      440.51      440.42      8.03 o 
   6   4   5      166.20      160.96      4.62 o 
   7   4   5       75.99       71.07      4.16 o 
   8   4   5       24.67       36.71      3.33 o 
   9   4   5      452.00      465.78     14.49 o 
  10   4   5       63.74       68.88     13.79 o 
   0   5   5     1164.93     1354.59     17.65 o 
   1   5   5      276.84      238.62      2.39 o 
   2   5   5      306.78      301.00      4.06 o 
   3   5   5      541.39      531.47      7.86 o 
   4   5   5       87.76       86.82      2.81 o 
   5   5   5      361.80      390.39      7.49 o 
   6   5   5      476.32      471.77     11.42 o 
   7   5   5      832.96      808.46     21.99 o 
   8   5   5       47.02       54.79      4.96 o 
   9   5   5      178.09      190.12      9.04 o 
  10   5   5       30.21       27.06      4.60 o 
   0   6   5      715.59      734.30      9.47 o 
   1   6   5       87.80       79.02      1.57 o 
   2   6   5      321.19      305.52      4.22 o 
   3   6   5       89.28      104.32      1.97 o 
   4   6   5       43.98       51.18      3.46 o 
   5   6   5      304.11      326.30      8.51 o 
   6   6   5      130.15      156.94      6.09 o 
   7   6   5      118.85      129.61      6.08 o 
   8   6   5        1.33        2.34      2.25 o 
   9   6   5       17.50       16.12      3.02 o 
  10   6   5       59.22       78.48      3.77 o 
   0   7   5        0.24        4.13      0.90 o 
   1   7   5      114.59      122.96      1.71 o 
   2   7   5      820.31      798.58     10.92 o 
   3   7   5        2.10        3.05      1.14 o 
   4   7   5       64.41       75.88      3.40 o 
   5   7   5      118.51      117.88      4.66 o 
   6   7   5      321.32      296.17     13.71 o 
   7   7   5       31.50       50.00      4.70 o 
   8   7   5       62.92       67.21      4.30 o 
   9   7   5       71.33       88.33      7.59 o 
   0   8   5       82.39       98.16      5.56 o 
   1   8   5        7.88        7.51      1.51 o 
   2   8   5      111.64      116.60      4.12 o 
   3   8   5      329.78      321.81      7.92 o 
   4   8   5      489.93      463.14     22.98 o 
   5   8   5      393.21      393.72     17.03 o 
   6   8   5      144.97      145.34      6.73 o 
   7   8   5       25.04       30.47      3.53 o 
   8   8   5      209.02      207.05      7.71 o 
   9   8   5        7.04        7.09      1.97 o 
   0   9   5       59.65       50.18      3.49 o 
   1   9   5      238.34      241.70      8.12 o 
   2   9   5       83.10       93.56      6.50 o 
   3   9   5      126.43      123.02      4.80 o 
   4   9   5        1.02        2.08      1.99 o 
   5   9   5      185.82      208.12      7.51 o 
   6   9   5       36.70       48.07      4.12 o 
   7   9   5       48.98       40.54      4.16 o 
   8   9   5        7.76        6.25      2.07 o 
   0  10   5        3.23        0.71      3.66 o 
   1  10   5      116.54      116.28      5.14 o 
   2  10   5       57.04       68.43      3.90 o 
   3  10   5      157.07      185.04      7.81 o 
   4  10   5      102.05      112.22      6.66 o 
   5  10   5       34.32       36.60      3.27 o 
   6  10   5      149.93      168.46      7.33 o 
   7  10   5       41.82       38.82      3.12 o 
   8  10   5      150.96      147.82      5.72 o 
   0  11   5        4.17        7.25      3.42 o 
   1  11   5       43.77       55.08      3.58 o 
   2  11   5      149.99      148.56      6.07 o 
   3  11   5       44.49       54.72      4.24 o 
   4  11   5       42.22       48.63      4.27 o 
   5  11   5       30.04       26.96      2.87 o 
   6  11   5       43.59       37.40      3.66 o 
   7  11   5       13.85       12.20      1.87 o 
   0  12   5       36.96       46.51      7.58 o 
   1  12   5      186.16      194.91      7.02 o 
   2  12   5       64.66       61.31      3.45 o 
   3  12   5        7.34        8.63      2.28 o 
   4  12   5       19.01       23.96      2.49 o 
   5  12   5       89.86       90.79      6.90 o 
   6  12   5        2.32        0.45      1.59 o 
   0  13   5       15.08       17.29      3.47 o 
   1  13   5        8.82       10.06      1.95 o 
   2  13   5        3.45        6.76      1.66 o 
   3  13   5        7.15        7.23      1.92 o 
   4  13   5       28.04       30.16      2.16 o 
   0  14   5        1.20        6.39      2.30 o 
   1  14   5        1.60        2.40      1.53 o 
   2  14   5       23.38       17.04      2.52 o 
   0   0   6      210.06      174.69      5.35 o 
   1   0   6      707.18      711.42      7.25 o 
   2   0   6       62.46       94.33      2.88 o 
   3   0   6     4943.17     5188.48    125.43 o 
   4   0   6        0.25        1.13      0.72 o 
   5   0   6        0.03        0.16      0.94 o 
   6   0   6       57.69       52.57     11.22 o 
   7   0   6        0.23        8.02      3.26 o 
   8   0   6       17.04       16.43      3.37 o 
   9   0   6      287.39      264.32     11.54 o 
  10   0   6       10.79        6.64      2.44 o 
   0   1   6     1673.91     1685.99     20.67 o 
   1   1   6     1097.02      994.75      8.93 o 
   2   1   6      315.32      331.92      2.72 o 
   3   1   6      143.15      167.06      1.77 o 
   4   1   6      741.20      807.78      9.48 o 
   5   1   6       51.41       54.15      2.04 o 
   6   1   6       35.21       38.97      2.18 o 
   7   1   6      230.93      229.05      6.93 o 
   8   1   6       10.91       16.33      2.40 o 
   9   1   6      108.68      119.08     10.43 o 
  10   1   6       40.49       37.80      3.43 o 
   0   2   6     2575.01     2583.87     38.28 o 
   1   2   6      960.12      875.68      8.65 o 
   2   2   6     1050.32     1146.16     11.19 o 
   3   2   6       56.23       61.79      0.95 o 
   4   2   6      656.38      606.32      8.49 o 
   5   2   6      331.55      309.22      4.40 o 
   6   2   6      134.02      135.71      4.36 o 
   7   2   6      185.45      182.63      6.31 o 
   8   2   6      542.99      540.99     15.85 o 
   9   2   6      153.73      149.74      9.57 o 
  10   2   6       88.38       80.69      7.34 o 
   0   3   6     3298.68     3214.34     52.32 o 
   1   3   6     4404.72     4323.92     53.93 o 
   2   3   6      430.68      425.12      4.17 o 
   3   3   6     1574.29     1632.78     19.37 o 
   4   3   6      156.43      144.17      2.97 o 
   5   3   6       36.93       37.16      1.73 o 
   6   3   6      125.25      134.81      4.49 o 
   7   3   6     1282.37     1196.00     33.02 o 
   8   3   6       43.69       36.93      3.61 o 
   9   3   6      285.55      304.51     13.82 o 
  10   3   6        4.26        5.29      1.69 o 
   0   4   6     1809.71     1969.09     25.21 o 
   1   4   6      874.63      938.70      8.68 o 
   2   4   6     1743.81     1769.17     18.94 o 
   3   4   6       46.07       28.42      1.10 o 
   4   4   6      143.79      154.48      2.65 o 
   5   4   6       15.08       21.05      1.73 o 
   6   4   6       61.45       66.92      4.17 o 
   7   4   6      131.14      124.60      5.23 o 
   8   4   6       56.97       76.68      6.79 o 
   9   4   6      188.65      187.39      7.31 o 
  10   4   6       25.73       23.72      4.26 o 
   0   5   6        6.72        1.65      0.68 o 
   1   5   6      139.94      153.81      1.78 o 
   2   5   6      857.12      797.96     10.30 o 
   3   5   6      178.71      189.47      2.57 o 
   4   5   6      734.19      691.56     13.50 o 
   5   5   6       62.26       77.05      3.31 o 
   6   5   6      369.54      381.22     15.91 o 
   7   5   6      282.44      268.58     13.06 o 
   8   5   6      207.12      183.64     11.42 o 
   9   5   6       29.49       30.34      3.79 o 
  10   5   6      163.57      171.15     11.45 o 
   0   6   6      433.81      370.54      5.62 o 
   1   6   6      308.42      283.39      2.86 o 
   2   6   6      235.61      236.65      2.93 o 
   3   6   6      135.18      130.54      2.93 o 
   4   6   6      114.72      128.76      3.45 o 
   5   6   6      266.92      278.61      8.28 o 
   6   6   6      514.40      482.14     12.78 o 
   7   6   6       28.52       34.59      3.20 o 
   8   6   6      379.37      380.17     13.43 o 
   9   6   6      121.97      124.71      6.43 o 
   0   7   6      200.05      163.67      4.05 o 
   1   7   6       51.90       53.14      2.53 o 
   2   7   6      258.12      248.41      4.61 o 
   3   7   6       53.23       51.45      3.01 o 
   4   7   6       91.10       87.73      4.14 o 
   5   7   6       13.95       11.14      2.56 o 
   6   7   6      171.09      161.14      7.50 o 
   7   7   6        6.54       12.03      2.47 o 
   8   7   6       55.70       52.96      3.58 o 
   9   7   6       36.45       26.73      2.56 o 
   0   8   6     1269.29     1238.62     33.48 o 
   1   8   6      474.28      522.39     10.11 o 
   2   8   6     1437.32     1299.78     27.41 o 
   3   8   6       47.45       70.34      3.54 o 
   4   8   6      296.37      284.60      8.44 o 
   5   8   6       43.00       40.71      4.04 o 
   6   8   6       24.75       26.81      3.26 o 
   7   8   6      242.42      231.04      8.42 o 
   8   8   6      111.74      100.43      5.12 o 
   9   8   6       13.80       16.89      2.74 o 
   0   9   6       72.53       68.36      5.07 o 
   1   9   6        1.32        2.10      1.50 o 
   2   9   6      140.89      143.21      5.10 o 
   3   9   6       28.31       39.96      3.94 o 
   4   9   6      218.20      220.96     11.25 o 
   5   9   6        0.64        1.68      2.16 o 
   6   9   6      190.26      190.79      7.56 o 
   7   9   6        6.88        7.28      2.09 o 
   8   9   6       45.66       57.45      7.77 o 
   0  10   6      129.17      134.76      7.28 o 
   1  10   6       22.87       19.32      2.49 o 
   2  10   6      185.61      189.46      7.24 o 
   3  10   6      281.03      283.72      9.65 o 
   4  10   6       62.57       68.20      4.53 o 
   5  10   6      175.22      184.10      8.34 o 
   6  10   6       38.96       45.01      4.52 o 
   7  10   6       35.33       29.26      2.33 o 
   0  11   6      434.48      449.41     18.25 o 
   1  11   6       40.01       45.75      3.15 o 
   2  11   6      100.59      106.04      5.62 o 
   3  11   6       40.70       43.03      3.63 o 
   4  11   6       17.43       22.91      2.89 o 
   5  11   6        1.93        2.28      2.76 o 
   6  11   6       10.66       11.65      2.58 o 
   7  11   6        8.54        8.95      1.82 o 
   0  12   6        1.58        2.18      2.32 o 
   1  12   6        0.43        2.43      1.97 o 
   2  12   6      349.04      367.08     10.62 o 
   3  12   6       22.30       23.85      2.94 o 
   4  12   6       69.00       85.60      3.92 o 
   5  12   6       71.33       93.78      6.79 o 
   0  13   6        1.96        4.76      2.72 o 
   1  13   6        8.72        6.84      1.87 o 
   2  13   6       13.33        9.30      1.87 o 
   3  13   6       17.81       17.73      1.96 o 
   4  13   6       80.69       88.41      3.78 o 
   0  14   6       64.66       86.47      6.93 o 
   1  14   6        5.34        3.94      1.80 o 
   2  14   6        3.45        3.04      2.32 o 
   1   0   7      499.40      652.02      6.80 o 
   2   0   7        8.76       20.24      1.56 o 
   3   0   7       31.61       11.28      0.88 o 
   4   0   7       98.61       97.49      2.34 o 
   5   0   7      253.03      289.40     15.47 o 
   6   0   7      402.73      454.54     51.33 o 
   7   0   7      658.34      655.54     27.04 o 
   8   0   7        0.72        1.79      3.07 o 
   9   0   7      172.35      160.10     11.55 o 
  10   0   7        0.74       -1.76      3.44 o 
   0   1   7       41.08       47.07      0.96 o 
   1   1   7     1525.52     1496.51     12.42 o 
   2   1   7      910.19      915.37      8.44 o 
   3   1   7     1930.98     1896.46     21.44 o 
   4   1   7      128.97      125.90      2.36 o 
   5   1   7      195.18      204.20      5.16 o 
   6   1   7      237.56      253.60      9.71 o 
   7   1   7     1958.16     1996.74     75.35 o 
   8   1   7      213.40      219.05      7.69 o 
   9   1   7      625.95      579.43     14.58 o 
  10   1   7        8.85        7.50      2.15 o 
   0   2   7      244.58      246.45      3.43 o 
   1   2   7     1521.70     1538.62     12.65 o 
   2   2   7       93.85      104.78      1.80 o 
   3   2   7      878.57      915.98     11.58 o 
   4   2   7      321.15      292.91      4.88 o 
   5   2   7      316.81      272.59      5.24 o 
   6   2   7       28.34       33.55      2.98 o 
   7   2   7      145.22      152.23      6.36 o 
   8   2   7       80.85       86.59      4.89 o 
   9   2   7      185.30      196.99      7.65 o 
  10   2   7       28.96       25.76      2.73 o 
   0   3   7       69.32       58.72      1.52 o 
   1   3   7      247.82      205.35      1.95 o 
   2   3   7     2575.03     2722.88     30.66 o 
   3   3   7       39.39       44.22      1.59 o 
   4   3   7      790.57      773.06     10.75 o 
   5   3   7      242.28      224.13      5.74 o 
   6   3   7      296.85      298.41      9.28 o 
   7   3   7       20.11       19.99      3.04 o 
   8   3   7      154.67      185.14     10.55 o 
   9   3   7        4.64        8.52      2.46 o 
  10   3   7      212.79      207.81      6.64 o 
   0   4   7      473.58      490.76      4.98 o 
   1   4   7     3462.55     3385.07     39.84 o 
   2   4   7      203.12      191.02      2.36 o 
   3   4   7      721.59      780.45     10.11 o 
   4   4   7      340.56      297.17      8.40 o 
   5   4   7      224.55      220.36      6.81 o 
   6   4   7      371.21      376.72     12.84 o 
   7   4   7      182.80      185.42     10.66 o 
   8   4   7       36.69       43.79      3.62 o 
   9   4   7      115.16      113.37      5.32 o 
  10   4   7       58.13       72.48     10.59 o 
   0   5   7      154.17      136.73      2.26 o 
   1   5   7      640.50      663.95      5.78 o 
   2   5   7      362.41      380.95      6.17 o 
   3   5   7      225.02      212.73      3.40 o 
   4   5   7       55.54       51.42      2.58 o 
   5   5   7      236.08      254.39      6.85 o 
   6   5   7      392.45      396.18     11.11 o 
   7   5   7      184.20      179.79      6.60 o 
   8   5   7      112.31      109.48      8.35 o 
   9   5   7       28.22       31.21      3.31 o 
  10   5   7       30.69       28.51      2.72 o 
   0   6   7      679.89      501.36      6.97 o 
   1   6   7      279.60      234.56      2.77 o 
   2   6   7      205.21      204.70      3.44 o 
   3   6   7      738.92      790.96     13.58 o 
   4   6   7      147.48      138.44      4.70 o 
   5   6   7      260.66      254.38      7.44 o 
   6   6   7      135.15      144.66      6.57 o 
   7   6   7        4.54        1.99      1.97 o 
   8   6   7      161.43      172.74      7.02 o 
   9   6   7        9.19       10.95      2.32 o 
   0   7   7      210.14      238.16      5.85 o 
   1   7   7      464.51      494.73      7.87 o 
   2   7   7      543.28      518.58      9.84 o 
   3   7   7       60.23       76.21      3.59 o 
   4   7   7      199.97      213.21      7.79 o 
   5   7   7       60.67       69.35      4.54 o 
   6   7   7       89.67       90.51      5.66 o 
   7   7   7       85.12       84.46      4.85 o 
   8   7   7       59.49       66.39      4.23 o 
   9   7   7       56.32       61.49     10.90 o 
   0   8   7      381.26      401.99     11.90 o 
   1   8   7       97.34       90.90      3.91 o 
   2   8   7      198.70      210.11      5.94 o 
   3   8   7       74.18       94.39      4.20 o 
   4   8   7       84.48      102.39      6.77 o 
   5   8   7      101.05      120.67      6.48 o 
   6   8   7       51.66       71.20      4.61 o 
   7   8   7       41.44       42.54      3.69 o 
   8   8   7       41.88       37.96      5.67 o 
   0   9   7      107.39       92.20      5.34 o 
   1   9   7       19.00       20.14      2.07 o 
   2   9   7       68.23       88.94      4.55 o 
   3   9   7      123.95      119.00      5.32 o 
   4   9   7        9.76       11.59      2.83 o 
   5   9   7        9.67       10.70      2.66 o 
   6   9   7        0.82        3.46      2.08 o 
   7   9   7      126.72      134.10      5.27 o 
   8   9   7       34.10       27.88      2.88 o 
   0  10   7      935.23      831.42     28.01 o 
   1  10   7      225.49      188.26      5.81 o 
   2  10   7      281.01      262.70      9.42 o 
   3  10   7      257.14      285.46     10.03 o 
   4  10   7        2.49        2.21      2.67 o 
   5  10   7       57.78       56.02      5.60 o 
   6  10   7      135.17      139.29      5.39 o 
   7  10   7       70.83       72.69      3.75 o 
   0  11   7       49.74       60.16      4.92 o 
   1  11   7       39.07       48.97      3.11 o 
   2  11   7       56.72       75.46      4.33 o 
   3  11   7       17.99       24.77      3.01 o 
   4  11   7       54.93       56.44      4.28 o 
   5  11   7       41.78       64.93     12.88 o 
   6  11   7       28.05       48.07     13.60 o 
   0  12   7       25.63       22.92      4.42 o 
   1  12   7       74.33       70.33      4.73 o 
   2  12   7       87.40       94.18      4.62 o 
   3  12   7       24.26       28.81      2.93 o 
   4  12   7       18.63       15.07      2.46 o 
   5  12   7       18.57       19.31      2.35 o 
   0  13   7       26.73       16.09      5.07 o 
   1  13   7        8.37        4.56      1.95 o 
   2  13   7       31.27       23.90      2.35 o 
   3  13   7        9.87        7.59      1.51 o 
   4  13   7       30.15       25.84      2.16 o 
   0  14   7       64.46       70.09      5.67 o 
   1  14   7       20.52        9.45      3.11 o 
   0   0   8      863.13     1009.12     19.08 o 
   1   0   8      107.55      151.36      4.18 o 
   2   0   8      163.40      171.76      2.95 o 
   3   0   8       14.99       22.82      1.17 o 
   4   0   8       20.24       17.97      1.38 o 
   5   0   8      548.26      564.38     23.60 o 
   6   0   8      194.62      198.38      9.27 o 
   7   0   8       11.06       14.03      3.83 o 
   8   0   8       33.60       85.33     32.43 o 
   9   0   8       12.06       12.91      3.32 o 
  10   0   8      122.47      147.18     38.34 o 
   0   1   8      181.77      183.47      2.34 o 
   1   1   8      801.94      785.42      5.65 o 
   2   1   8        3.59        4.01      0.56 o 
   3   1   8      398.87      398.18      4.08 o 
   4   1   8      255.78      286.72      3.86 o 
   5   1   8      158.97      162.29      4.54 o 
   6   1   8      159.79      156.39      4.87 o 
   7   1   8      618.61      597.50     15.05 o 
   8   1   8      124.74      131.86      9.80 o 
   9   1   8       60.41       59.57      4.26 o 
  10   1   8       85.34       86.56     11.71 o 
   0   2   8      205.58      205.56      2.31 o 
   1   2   8       11.33       17.01      0.49 o 
   2   2   8      992.65     1061.32     13.76 o 
   3   2   8      771.40      770.55     11.31 o 
   4   2   8      265.08      252.86      3.49 o 
   5   2   8      195.77      211.55      4.62 o 
   6   2   8      716.20      692.66     14.25 o 
   7   2   8       15.44       21.09      2.84 o 
   8   2   8      209.85      211.99      7.95 o 
   9   2   8       42.02       41.64      4.07 o 
  10   2   8        7.72        8.87      2.23 o 
   0   3   8      453.13      476.09      5.32 o 
   1   3   8     1511.58     1641.49     14.59 o 
   2   3   8      657.02      651.75      5.43 o 
   3   3   8      424.71      468.80      6.11 o 
   4   3   8      173.20      169.64      3.44 o 
   5   3   8      218.37      236.49      5.92 o 
   6   3   8      129.73      142.82      7.47 o 
   7   3   8      964.13      923.21     23.81 o 
   8   3   8      242.72      254.82      8.98 o 
   9   3   8      115.46      103.75      5.27 o 
  10   3   8       33.90       24.06      2.22 o 
   0   4   8     6362.45     7021.36    173.48 o 
   1   4   8      563.64      520.08      5.67 o 
   2   4   8     1253.69     1257.01     12.38 o 
   3   4   8      679.06      701.77      8.22 o 
   4   4   8      119.41      124.04      3.76 o 
   5   4   8      127.89      116.55      4.34 o 
   6   4   8       17.78       20.51      2.18 o 
   7   4   8       38.30       54.82      3.91 o 
   8   4   8       20.36       24.28      3.25 o 
   9   4   8        5.08        3.94      1.92 o 
  10   4   8       73.73       71.00     14.52 o 
   0   5   8        1.37        1.37      0.81 o 
   1   5   8     1068.09      916.30      9.00 o 
   2   5   8      126.27      129.10      2.94 o 
   3   5   8      145.79      118.70      2.98 o 
   4   5   8       64.16       63.09      5.02 o 
   5   5   8       89.50       87.82      5.45 o 
   6   5   8       36.04       34.69      2.62 o 
   7   5   8       61.89       59.67      4.26 o 
   8   5   8       65.51       70.02      3.65 o 
   9   5   8        8.47        6.30      2.39 o 
   0   6   8       46.95       54.95      3.42 o 
   1   6   8       27.75       27.52      2.44 o 
   2   6   8     1562.66     1565.85     27.99 o 
   3   6   8      139.67      151.69      6.08 o 
   4   6   8      774.67      687.22     16.73 o 
   5   6   8      115.27      111.46      5.00 o 
   6   6   8       35.16       34.47      2.83 o 
   7   6   8      136.92      127.50      6.21 o 
   8   6   8       48.76       49.40      3.84 o 
   9   6   8       79.71       87.29     10.02 o 
   0   7   8       14.72        5.35      1.77 o 
   1   7   8      436.35      389.55      7.08 o 
   2   7   8      111.19      120.57      3.97 o 
   3   7   8      103.59      114.80      4.34 o 
   4   7   8      116.07      129.77      8.36 o 
   5   7   8       57.72       51.31      4.04 o 
   6   7   8      130.05      138.77      6.56 o 
   7   7   8      131.03      136.14      6.56 o 
   8   7   8        5.73        5.36      1.91 o 
   9   7   8       15.95       11.57      2.33 o 
   0   8   8     1106.26     1225.04     28.74 o 
   1   8   8      464.52      404.11      9.40 o 
   2   8   8      391.48      370.49      8.70 o 
   3   8   8      723.68      708.44     21.82 o 
   4   8   8       91.78      110.33      6.61 o 
   5   8   8      285.25      284.99     10.14 o 
   6   8   8      120.20      119.18      5.86 o 
   7   8   8        6.35        9.76      2.44 o 
   8   8   8        8.86        7.29      2.27 o 
   0   9   8      329.52      301.52     10.56 o 
   1   9   8      155.84      161.86      5.59 o 
   2   9   8        0.94        1.52      1.87 o 
   3   9   8      176.64      191.37      7.88 o 
   4   9   8       16.83       21.88      3.00 o 
   5   9   8       26.15       29.29      3.48 o 
   6   9   8       24.62       27.65      3.23 o 
   7   9   8       27.97       25.39      2.62 o 
   8   9   8        8.93        7.97      1.89 o 
   0  10   8      309.57      280.57     11.46 o 
   1  10   8       36.14       33.05      2.97 o 
   2  10   8      138.96      153.13      6.58 o 
   3  10   8      267.05      281.76     10.88 o 
   4  10   8       42.79       55.24      4.43 o 
   5  10   8       38.77       47.03      4.00 o 
   6  10   8       31.79       28.18      2.78 o 
   7  10   8       25.06       17.80      2.37 o 
   0  11   8       31.17       21.07      3.37 o 
   1  11   8       83.27       88.91      4.51 o 
   2  11   8      133.95      138.05      5.72 o 
   3  11   8       34.51       34.92      2.96 o 
   4  11   8       41.55       46.51      4.23 o 
   5  11   8        7.35       10.10      2.48 o 
   6  11   8        6.66        6.08      1.84 o 
   0  12   8        0.05        1.00      2.04 o 
   1  12   8       64.62       64.96      5.45 o 
   2  12   8       12.61       12.65      2.50 o 
   3  12   8       37.28       36.24      3.12 o 
   4  12   8        0.27        3.01      2.11 o 
   5  12   8        7.21        7.05      1.92 o 
   0  13   8        0.66        0.28      1.84 o 
   1  13   8       33.92       26.78      3.37 o 
   2  13   8        6.74        7.08      1.77 o 
   3  13   8       82.34       87.21      9.34 o 
   1   0   9      485.16      413.87      5.49 o 
   2   0   9      496.39      468.88      6.32 o 
   3   0   9      165.80      154.45      3.47 o 
   4   0   9      596.54      687.79     16.26 o 
   5   0   9       42.19       47.65      4.16 o 
   6   0   9      366.70      355.45     15.73 o 
   7   0   9      245.60      222.51     14.78 o 
   8   0   9      384.82      404.32     64.31 o 
   9   0   9      194.42      177.43      8.87 o 
  10   0   9       84.34       70.37     18.65 o 
   0   1   9        0.06       14.39      1.87 o 
   1   1   9      982.51      845.47     10.26 o 
   2   1   9       49.07       46.60      1.19 o 
   3   1   9      429.22      468.40      5.17 o 
   4   1   9      257.58      226.13      4.59 o 
   5   1   9      949.34      919.22     16.14 o 
   6   1   9      230.28      245.27     11.13 o 
   7   1   9      725.86      731.87     19.79 o 
   8   1   9      250.95      224.91      9.24 o 
   9   1   9       55.16       51.00      4.34 o 
  10   1   9       92.40       78.90      5.60 o 
   0   2   9      920.83      856.07      9.74 o 
   1   2   9     1606.06     1493.68     13.62 o 
   2   2   9      432.58      414.11      4.19 o 
   3   2   9     1441.33     1334.50     15.62 o 
   4   2   9      242.32      233.73      3.58 o 
   5   2   9      276.21      249.13      5.13 o 
   6   2   9       85.93       94.10      4.03 o 
   7   2   9        7.05        5.97      2.29 o 
   8   2   9       94.78      110.12      5.64 o 
   9   2   9      114.95      119.76      5.36 o 
  10   2   9       53.28       57.01      7.93 o 
   0   3   9      254.81      204.17      2.70 o 
   1   3   9      466.42      489.62      4.12 o 
   2   3   9      181.64      154.52      1.99 o 
   3   3   9      122.03      111.28      2.47 o 
   4   3   9      198.59      190.47      4.36 o 
   5   3   9       43.55       58.81      2.79 o 
   6   3   9      302.98      279.57      8.03 o 
   7   3   9      122.43      116.43      5.25 o 
   8   3   9       30.59       32.65      3.36 o 
   9   3   9       42.07       36.07      3.02 o 
  10   3   9       40.72       36.47      3.48 o 
   0   4   9      713.60      787.82     11.98 o 
   1   4   9      215.84      297.78      2.96 o 
   2   4   9      136.26      128.77      2.01 o 
   3   4   9      290.17      288.08      8.15 o 
   4   4   9       98.19       91.40      2.90 o 
   5   4   9      194.36      195.06      5.56 o 
   6   4   9     1036.66      936.31     29.97 o 
   7   4   9      148.13      152.03      5.91 o 
   8   4   9      105.91      108.62      5.35 o 
   9   4   9       84.15       89.46      4.50 o 
   0   5   9     1118.41      944.61     12.84 o 
   1   5   9        0.91        6.79      0.77 o 
   2   5   9      262.92      244.24      7.20 o 
   3   5   9      108.47      109.22      3.52 o 
   4   5   9       29.27       32.00      2.27 o 
   5   5   9      136.26      155.20      5.08 o 
   6   5   9      266.26      245.76      8.10 o 
   7   5   9       11.55       15.18      2.40 o 
   8   5   9       48.02       46.28      3.18 o 
   9   5   9      142.26      136.92      8.28 o 
   0   6   9       22.62        8.82      2.15 o 
   1   6   9      303.43      365.31      6.48 o 
   2   6   9      173.78      183.98      4.99 o 
   3   6   9        4.81       12.90      2.10 o 
   4   6   9      267.77      272.14      7.94 o 
   5   6   9      232.84      231.24      9.84 o 
   6   6   9      145.26      126.41      5.45 o 
   7   6   9       20.77       26.23      2.81 o 
   8   6   9       30.45       38.47      3.50 o 
   9   6   9        4.14        8.35      1.86 o 
   0   7   9      525.10      468.23     13.52 o 
   1   7   9      333.06      346.81      7.04 o 
   2   7   9      161.29      169.65      4.86 o 
   3   7   9      348.82      350.12      9.32 o 
   4   7   9       30.92       33.00      2.83 o 
   5   7   9      101.81      106.10      6.17 o 
   6   7   9        1.21        2.13      2.15 o 
   7   7   9        6.46       10.76      2.53 o 
   8   7   9      103.87      106.79      5.02 o 
   0   8   9        4.05        5.01      2.04 o 
   1   8   9      182.72      181.82      5.04 o 
   2   8   9        3.91        5.10      1.87 o 
   3   8   9      214.26      213.21      7.83 o 
   4   8   9        3.66       -0.17      2.15 o 
   5   8   9      110.17      122.34      6.39 o 
   6   8   9        2.69        3.00      2.62 o 
   7   8   9       33.33       31.72      3.07 o 
   8   8   9       29.90       25.40      2.60 o 
   0   9   9        1.50        1.09      2.30 o 
   1   9   9      233.22      234.74     11.21 o 
   2   9   9      119.39      119.68     10.12 o 
   3   9   9       35.26       30.90      3.72 o 
   4   9   9      184.62      181.89      8.04 o 
   5   9   9       35.88       49.61      3.84 o 
   6   9   9        3.43        5.13      2.04 o 
   7   9   9       11.57        9.70      1.99 o 
   0  10   9        8.21        1.91      4.43 o 
   1  10   9      182.96      193.16      6.36 o 
   2  10   9      160.11      167.37      8.66 o 
   3  10   9      313.07      311.39     11.47 o 
   4  10   9       30.30       31.52      3.54 o 
   5  10   9       10.41       10.17      2.17 o 
   6  10   9       43.24       43.25      3.00 o 
   7  10   9       25.86       27.17      4.46 o 
   0  11   9       17.37       17.12      3.98 o 
   1  11   9        3.95        3.92      2.06 o 
   2  11   9       29.03       24.60      2.87 o 
   3  11   9       28.69       34.77      3.75 o 
   4  11   9        1.13        2.97      2.04 o 
   5  11   9       31.17       33.14      3.78 o 
   6  11   9       11.71       12.89      2.05 o 
   0  12   9       25.08       24.08      7.40 o 
   1  12   9       46.44       30.44      2.99 o 
   2  12   9      125.25      130.57      4.82 o 
   3  12   9       16.83       15.83      2.52 o 
   4  12   9       29.33       29.55      2.53 o 
   0  13   9      116.12      110.46      7.68 o 
   1  13   9       29.20       20.35      2.42 o 
   2  13   9       23.36       16.43      2.75 o 
   3  13   9       15.20        9.04      2.29 o 
   0   0  10       40.18       41.11      3.19 o 
   1   0  10     1305.47     1160.16     20.10 o 
   2   0  10       19.82       36.04      3.09 o 
   3   0  10       32.43       27.63      1.51 o 
   4   0  10       94.27       80.75      2.92 o 
   5   0  10      103.67      127.00      5.22 o 
   6   0  10      167.84      156.54     19.64 o 
   7   0  10      244.36      343.88     73.50 o 
   8   0  10      478.31      430.74     20.35 o 
   9   0  10        5.17        2.55      2.82 o 
  10   0  10        0.02        0.88      2.82 o 
   0   1  10      297.87      260.25      3.80 o 
   1   1  10      283.34      369.36      4.23 o 
   2   1  10      877.12      797.43      8.43 o 
   3   1  10      513.87      462.20      5.38 o 
   4   1  10      159.96      183.61      3.79 o 
   5   1  10       82.63       85.49      4.73 o 
   6   1  10      189.89      167.96      7.37 o 
   7   1  10      304.37      334.98     20.62 o 
   8   1  10       72.45       76.33      5.73 o 
   9   1  10      206.84      203.41      8.07 o 
  10   1  10        9.65        7.98      2.24 o 
   0   2  10      174.44      224.98      3.99 o 
   1   2  10     1572.28     1626.40     17.39 o 
   2   2  10      760.70      885.46      9.49 o 
   3   2  10      265.33      286.65      3.92 o 
   4   2  10       93.50       98.23      4.00 o 
   5   2  10       37.95       32.60      2.21 o 
   6   2  10      199.42      207.38      6.80 o 
   7   2  10       15.33       15.36      2.40 o 
   8   2  10       87.69       98.43      5.58 o 
   9   2  10       69.54       71.15      7.61 o 
  10   2  10        8.56        6.08      1.69 o 
   0   3  10      191.67      192.98      3.41 o 
   1   3  10      300.60      275.43      3.04 o 
   2   3  10       22.60       34.59      1.51 o 
   3   3  10      121.49      123.02      3.24 o 
   4   3  10       77.75       78.97      2.84 o 
   5   3  10      313.63      312.50      8.06 o 
   6   3  10      409.97      383.46     12.69 o 
   7   3  10      576.14      568.63     16.32 o 
   8   3  10      134.64      145.46      6.31 o 
   9   3  10      129.12      128.27      9.13 o 
   0   4  10      136.61      160.17      3.24 o 
   1   4  10      406.99      442.98      4.93 o 
   2   4  10      163.38      170.98      2.89 o 
   3   4  10      257.13      268.67      5.65 o 
   4   4  10       21.93       22.09      1.82 o 
   5   4  10      229.74      235.82      7.01 o 
   6   4  10      135.74      150.18      5.26 o 
   7   4  10       31.05       39.38      3.40 o 
   8   4  10       17.83       22.71      2.94 o 
   9   4  10       53.04       48.54      3.61 o 
   0   5  10       66.62       67.71      3.75 o 
   1   5  10      122.26      138.10      3.30 o 
   2   5  10       42.08       36.27      2.66 o 
   3   5  10      741.15      703.37     14.06 o 
   4   5  10       32.77       29.39      2.50 o 
   5   5  10       51.16       40.51      2.94 o 
   6   5  10      128.53      130.59      4.91 o 
   7   5  10       35.41       48.70      3.60 o 
   8   5  10       29.14       26.14      2.43 o 
   9   5  10       32.46       29.31      2.68 o 
   0   6  10       43.99       59.47      6.70 o 
   1   6  10      459.76      482.65      9.15 o 
   2   6  10      263.44      255.32      6.49 o 
   3   6  10      315.18      318.81      8.61 o 
   4   6  10      111.26      124.56      5.45 o 
   5   6  10      810.66      771.49     20.35 o 
   6   6  10       73.08       66.68      4.30 o 
   7   6  10       91.98       88.75      3.79 o 
   8   6  10        8.48        6.82      1.99 o 
   9   6  10      104.00      102.00      4.94 o 
   0   7  10      126.67      150.81      5.90 o 
   1   7  10      137.31      149.17      5.04 o 
   2   7  10       24.40       17.29      2.00 o 
   3   7  10       17.04       13.21      2.31 o 
   4   7  10       18.89       20.03      2.49 o 
   5   7  10      216.66      219.90      9.05 o 
   6   7  10       72.34       81.36      4.77 o 
   7   7  10      135.05      142.15      7.72 o 
   8   7  10      104.40       98.41      6.11 o 
   0   8  10        6.86        9.95      2.37 o 
   1   8  10     1534.21     1275.17     27.50 o 
   2   8  10       68.94       67.56      3.99 o 
   3   8  10      568.63      554.58     16.07 o 
   4   8  10       65.78       81.02      5.25 o 
   5   8  10       53.35       54.10      4.28 o 
   6   8  10       31.87       34.15      3.40 o 
   7   8  10       47.68       56.29      4.54 o 
   8   8  10       20.29       14.43      2.15 o 
   0   9  10      192.98      213.45     12.30 o 
   1   9  10       36.38       32.23      2.73 o 
   2   9  10        3.83        8.12      2.29 o 
   3   9  10       94.16       89.03      5.08 o 
   4   9  10       34.08       37.55      3.64 o 
   5   9  10       67.09       75.79      4.73 o 
   6   9  10       31.73       36.88      2.92 o 
   7   9  10       32.30       21.31      2.31 o 
   0  10  10      128.62      122.43     13.95 o 
   1  10  10       30.37       41.37      3.92 o 
   2  10  10       40.49       48.00      3.97 o 
   3  10  10      140.82      163.45      8.17 o 
   4  10  10       60.89       62.72      4.56 o 
   5  10  10      207.44      209.82      6.69 o 
   6  10  10       58.96       41.13      2.69 o 
   0  11  10      137.15      130.19      8.24 o 
   1  11  10       50.38       52.39      4.96 o 
   2  11  10      155.06      161.18      7.87 o 
   3  11  10       36.02       35.74      3.55 o 
   4  11  10        5.02        3.70      1.95 o 
   5  11  10        0.21        0.55      1.74 o 
   0  12  10       40.17       22.28      3.28 o 
   1  12  10       67.17       42.97     15.21 o 
   2  12  10       63.84       63.42      4.71 o 
   3  12  10       62.85       63.17      7.20 o 
   4  12  10        3.71        5.93      1.57 o 
   1  13  10        8.11        5.02      2.60 o 
   2  13  10      130.49      124.36      7.35 o 
   1   0  11      393.58      454.31      8.10 o 
   2   0  11       60.67       86.00      3.28 o 
   3   0  11      244.41      226.54      5.31 o 
   4   0  11      950.42      872.44     21.92 o 
   5   0  11      126.59      122.54      5.86 o 
   6   0  11        0.00       -0.05      3.33 o 
   7   0  11       16.80       19.89      6.59 o 
   8   0  11      115.40      102.76      6.75 o 
   9   0  11        3.51        0.31      4.60 o 
   0   1  11      623.97      594.73     10.61 o 
   1   1  11      639.81      559.99      6.34 o 
   2   1  11      706.50      677.33      7.49 o 
   3   1  11      973.56      982.34     14.00 o 
   4   1  11      247.92      256.48      5.71 o 
   5   1  11       37.68       40.88      2.50 o 
   6   1  11      180.23      178.94      6.69 o 
   7   1  11      283.30      313.03     10.79 o 
   8   1  11       47.38       52.11      4.12 o 
   9   1  11       75.09       74.89      4.16 o 
   0   2  11       99.41       81.53      2.53 o 
   1   2  11      468.60      486.64      5.73 o 
   2   2  11      342.44      351.53      4.68 o 
   3   2  11      164.55      189.98      3.64 o 
   4   2  11      369.70      370.84      7.96 o 
   5   2  11      169.40      154.21      4.46 o 
   6   2  11       29.34       38.36      3.04 o 
   7   2  11      194.96      186.44     10.80 o 
   8   2  11      184.70      181.95      7.02 o 
   9   2  11      272.02      251.15      9.90 o 
   0   3  11       52.65       54.80      3.31 o 
   1   3  11      249.11      220.35      3.50 o 
   2   3  11      136.60      141.06      3.16 o 
   3   3  11        0.89        1.84      1.14 o 
   4   3  11      134.71      128.15      4.70 o 
   5   3  11       92.34       83.35      4.04 o 
   6   3  11      258.53      255.45      8.41 o 
   7   3  11       26.94       31.09      3.46 o 
   8   3  11      171.79      190.79      7.64 o 
   9   3  11      155.41      153.34      7.23 o 
   0   4  11       23.00       22.62      3.30 o 
   1   4  11       60.99       74.57      2.76 o 
   2   4  11      692.06      688.25     11.40 o 
   3   4  11      286.69      284.13      6.34 o 
   4   4  11       82.79      104.25      3.73 o 
   5   4  11       18.30       19.03      2.62 o 
   6   4  11       30.31       27.28      2.99 o 
   7   4  11       65.62       67.53      4.27 o 
   8   4  11      198.01      197.53      6.00 o 
   9   4  11       16.57       16.51      2.17 o 
   0   5  11      572.65      554.44     16.59 o 
   1   5  11      624.28      610.70     12.40 o 
   2   5  11      285.33      293.70      6.80 o 
   3   5  11      278.93      254.09      6.56 o 
   4   5  11      200.92      201.27      6.65 o 
   5   5  11      108.67       95.32      4.07 o 
   6   5  11       35.23       41.65      2.92 o 
   7   5  11      295.91      301.28      9.26 o 
   8   5  11       33.42       31.89      2.36 o 
   9   5  11       67.05       66.36      7.61 o 
   0   6  11       94.51      150.98      7.22 o 
   1   6  11       41.72       43.61      2.98 o 
   2   6  11      532.06      511.99     11.74 o 
   3   6  11       81.47       90.83      7.54 o 
   4   6  11      310.98      293.15     10.72 o 
   5   6  11      277.52      241.24      7.88 o 
   6   6  11       35.86       30.52      3.54 o 
   7   6  11       47.26       52.53      4.34 o 
   8   6  11       60.26       49.65      2.56 o 
   0   7  11      317.25      292.63      9.46 o 
   1   7  11      423.96      370.53      9.67 o 
   2   7  11      130.17      127.08      6.69 o 
   3   7  11      166.96      164.32      8.70 o 
   4   7  11       96.88       87.57      4.34 o 
   5   7  11      406.33      365.04     22.28 o 
   6   7  11        7.17        7.55      2.48 o 
   7   7  11       48.14       45.02      3.87 o 
   8   7  11       81.80       94.41      4.86 o 
   0   8  11      385.90      367.76     15.65 o 
   1   8  11       37.81       41.81      2.99 o 
   2   8  11      186.19      188.14      5.72 o 
   3   8  11       90.33      107.49      8.56 o 
   4   8  11        1.17        6.04      2.53 o 
   5   8  11       27.55       26.68      3.04 o 
   6   8  11       28.53       30.36      3.88 o 
   7   8  11       89.76      109.17      4.73 o 
   0   9  11       92.85       78.53     18.88 o 
   1   9  11       16.10       25.69      3.05 o 
   2   9  11       28.61       34.91      3.61 o 
   3   9  11       33.99       38.76      4.13 o 
   4   9  11       27.25       35.45      3.60 o 
   5   9  11       15.26       17.08      2.95 o 
   6   9  11       66.33       69.69      6.19 o 
   7   9  11       20.22       15.63      1.88 o 
   0  10  11        2.54        3.63      3.10 o 
   1  10  11      294.94      309.54     11.37 o 
   2  10  11       12.98       15.34      3.75 o 
   3  10  11       95.50      100.31      4.98 o 
   4  10  11        7.79        7.98      2.19 o 
   5  10  11       52.33       62.04      6.98 o 
   6  10  11       80.22       97.29      5.01 o 
   0  11  11       13.39        7.15      3.40 o 
   1  11  11       24.75       27.19      4.17 o 
   2  11  11       19.76       19.77      3.43 o 
   3  11  11       77.43       75.90     13.49 o 
   4  11  11        8.22        6.13      1.84 o 
   5  11  11       67.51       77.58      3.30 o 
   0  12  11       10.12        6.03      2.16 o 
   1  12  11       27.19       16.21      2.85 o 
   2  12  11        9.85        7.92      2.19 o 
   3  12  11       35.92       42.10      7.90 o 
   0   0  12     1179.17      978.24     31.93 o 
   1   0  12      165.77      176.72      4.91 o 
   2   0  12      442.05      386.01      8.40 o 
   3   0  12       46.44       46.03      3.49 o 
   4   0  12      959.65      886.58     20.66 o 
   5   0  12      117.13      102.77      5.87 o 
   6   0  12       39.52       34.02      3.80 o 
   7   0  12        6.08        9.31      5.42 o 
   8   0  12        1.28       -3.26      3.36 o 
   9   0  12      140.84      151.79      9.73 o 
   0   1  12       39.17       38.22      2.11 o 
   1   1  12      255.35      250.97      4.59 o 
   2   1  12      147.34      176.32      3.67 o 
   3   1  12       26.53       19.13      1.38 o 
   4   1  12       95.54      105.70      3.49 o 
   5   1  12      421.58      418.65      9.16 o 
   6   1  12      234.63      213.02      6.88 o 
   7   1  12      278.27      257.75      9.22 o 
   8   1  12      126.43      132.05      6.86 o 
   9   1  12       16.57       12.11      4.59 o 
   0   2  12       49.59       48.15      5.25 o 
   1   2  12       57.77       94.46      2.87 o 
   2   2  12       88.85      108.84      2.93 o 
   3   2  12       16.52       21.44      1.49 o 
   4   2  12      538.12      478.91     10.51 o 
   5   2  12      400.38      399.32      9.63 o 
   6   2  12      346.65      341.38     10.69 o 
   7   2  12      205.48      203.04      7.38 o 
   8   2  12       34.20       31.31      2.95 o 
   9   2  12      105.94      102.67      5.46 o 
   0   3  12      352.69      343.76      8.73 o 
   1   3  12      113.48      120.11      4.13 o 
   2   3  12     1109.10     1025.92     19.33 o 
   3   3  12      157.74      139.89      3.94 o 
   4   3  12      163.83      154.87      4.66 o 
   5   3  12      465.67      448.72     10.87 o 
   6   3  12      169.17      168.92      7.00 o 
   7   3  12      145.28      147.80      5.51 o 
   8   3  12      244.59      239.68      7.73 o 
   9   3  12       84.50       79.50      3.37 o 
   0   4  12     1622.55     1684.36     57.39 o 
   1   4  12      166.55      150.50      4.63 o 
   2   4  12      806.33      803.85     16.89 o 
   3   4  12      347.12      339.55      7.83 o 
   4   4  12       10.46       11.85      1.82 o 
   5   4  12       21.41       21.09      2.48 o 
   6   4  12       19.93       27.44      2.98 o 
   7   4  12       27.81       29.74      2.91 o 
   8   4  12       20.93       20.04      2.02 o 
   9   4  12      181.06      171.84      4.99 o 
   0   5  12     1135.56     1080.28     33.50 o 
   1   5  12       38.58       58.71      4.01 o 
   2   5  12       86.95       87.05      7.79 o 
   3   5  12       14.17       22.40      2.35 o 
   4   5  12       61.23       69.98      4.12 o 
   5   5  12      293.15      281.73      8.77 o 
   6   5  12       99.42      101.50      4.21 o 
   7   5  12      271.19      266.59      9.78 o 
   8   5  12      108.42       92.38      3.91 o 
   0   6  12     1335.04     1306.24     42.46 o 
   1   6  12      158.45      176.00      5.21 o 
   2   6  12      897.99      803.63     19.89 o 
   3   6  12       56.36       52.96      3.03 o 
   4   6  12      353.97      291.82      8.85 o 
   5   6  12       72.36       92.81      5.15 o 
   6   6  12      168.53      162.92      5.86 o 
   7   6  12       77.11       79.67      6.31 o 
   8   6  12       74.94       74.30     14.21 o 
   0   7  12      102.01       96.51      5.93 o 
   1   7  12      307.34      287.31      8.83 o 
   2   7  12      174.99      173.03      6.24 o 
   3   7  12      130.81      143.94      6.12 o 
   4   7  12       15.09       22.42      2.62 o 
   5   7  12        5.23        9.96      2.25 o 
   6   7  12        7.87        8.37      1.86 o 
   7   7  12       23.58       24.93      3.14 o 
   8   7  12        0.06        1.05      1.98 o 
   0   8  12      170.88      144.06      7.46 o 
   1   8  12      202.52      209.32      7.59 o 
   2   8  12      270.35      264.50      8.46 o 
   3   8  12      306.92      309.89     12.47 o 
   4   8  12       40.26       43.29      4.16 o 
   5   8  12       47.82       53.14      3.70 o 
   6   8  12        4.08        3.96      1.82 o 
   7   8  12       15.12       10.29      2.10 o 
   0   9  12       17.39       15.44      4.19 o 
   1   9  12      178.85      176.83      7.07 o 
   2   9  12       14.10       20.59      3.30 o 
   3   9  12       25.92       26.71      3.29 o 
   4   9  12       11.16       13.70      2.48 o 
   5   9  12       28.40       28.36      2.94 o 
   6   9  12        0.02        3.14      1.52 o 
   0  10  12       69.73       91.16     16.52 o 
   1  10  12       23.02       25.14      2.88 o 
   2  10  12       33.77       31.50      3.72 o 
   3  10  12       35.60       26.76      2.47 o 
   4  10  12       30.28       26.85      2.57 o 
   5  10  12        8.29        7.28      1.68 o 
   0  11  12       22.68       11.22      4.31 o 
   1  11  12      145.42      134.30      8.69 o 
   2  11  12        1.03        2.23      2.25 o 
   3  11  12        5.03        4.62      3.22 o 
   4  11  12        3.71        1.26      2.07 o 
   1  12  12       10.62        4.06      3.03 o 
   2  12  12       44.13       30.66      4.71 o 
   1   0  13        5.36       18.60      2.47 o 
   2   0  13      107.59      141.99      5.27 o 
   3   0  13      443.80      440.68     10.81 o 
   4   0  13       72.81       85.56      4.55 o 
   5   0  13        1.66        5.20      2.25 o 
   6   0  13       45.63       48.45      4.64 o 
   7   0  13       44.68       48.80      4.73 o 
   8   0  13        3.16        6.24      3.78 o 
   9   0  13        1.55       -0.05      2.21 o 
   0   1  13      122.68      124.60      4.69 o 
   1   1  13        3.85        6.10      1.42 o 
   2   1  13     1228.77     1182.70     22.75 o 
   3   1  13       70.79       75.24      2.62 o 
   4   1  13      227.37      239.40      6.30 o 
   5   1  13       46.69       48.36      2.70 o 
   6   1  13       82.78       89.01      4.32 o 
   7   1  13       38.68       45.65      3.82 o 
   8   1  13      216.41      213.99     10.55 o 
   9   1  13       17.94       19.69      2.43 o 
   0   2  13        7.22        1.49      1.74 o 
   1   2  13       67.01       77.92      2.79 o 
   2   2  13      219.25      243.99      5.58 o 
   3   2  13       81.12       81.23      3.32 o 
   4   2  13       32.74       35.21      2.37 o 
   5   2  13      301.64      284.50      8.08 o 
   6   2  13      112.60      118.38      5.29 o 
   7   2  13      140.65      144.34      5.35 o 
   8   2  13      122.09      112.20      5.21 o 
   9   2  13      106.24      105.44      5.64 o 
   0   3  13      207.80      207.88      8.25 o 
   1   3  13       80.85       90.38      3.68 o 
   2   3  13       69.92       88.95      5.41 o 
   3   3  13      154.46      154.88      4.61 o 
   4   3  13      418.64      398.95      9.89 o 
   5   3  13      238.10      217.97      6.51 o 
   6   3  13      127.20      134.71      6.05 o 
   7   3  13      109.90      124.21      9.13 o 
   8   3  13       36.35       27.91      2.51 o 
   9   3  13        6.61        3.25      1.90 o 
   0   4  13     1061.30     1211.02     42.37 o 
   1   4  13      196.18      212.33      6.25 o 
   2   4  13       45.06       59.19      4.25 o 
   3   4  13      502.51      472.78     16.89 o 
   4   4  13      518.41      490.56     13.83 o 
   5   4  13      144.92      130.86      5.15 o 
   6   4  13        7.43       10.43      2.32 o 
   7   4  13      116.80      119.35      5.15 o 
   8   4  13       42.89       36.46      3.22 o 
   0   5  13      562.79      506.45     17.23 o 
   1   5  13      400.39      439.35     11.52 o 
   2   5  13      201.50      232.63      7.11 o 
   3   5  13      335.56      339.20     13.04 o 
   4   5  13       94.71       93.60      4.82 o 
   5   5  13      248.51      242.38      7.80 o 
   6   5  13       77.84       87.40      3.89 o 
   7   5  13       51.19       46.98      4.14 o 
   8   5  13       56.03       57.15      3.49 o 
   0   6  13       20.07       28.56      4.08 o 
   1   6  13      112.79      101.66      4.35 o 
   2   6  13       42.58       50.78      3.49 o 
   3   6  13      405.77      396.09     14.45 o 
   4   6  13       93.69      104.32      5.10 o 
   5   6  13       90.49       84.54      4.54 o 
   6   6  13       59.58       69.91      4.14 o 
   7   6  13       14.51        9.31      1.82 o 
   8   6  13       65.01       69.62      3.87 o 
   0   7  13       27.75       31.03      5.00 o 
   1   7  13      699.48      657.79     18.03 o 
   2   7  13       23.03       24.20      2.75 o 
   3   7  13       83.61       89.57      4.44 o 
   4   7  13      151.95      153.34      5.72 o 
   5   7  13      192.63      187.16      6.17 o 
   6   7  13        8.06        7.30      1.79 o 
   7   7  13       69.70       76.43      7.58 o 
   0   8  13      164.62      162.75      8.70 o 
   1   8  13       88.97      110.57      5.59 o 
   2   8  13      127.79      127.66      4.97 o 
   3   8  13       29.36       26.92      3.22 o 
   4   8  13       34.31       29.31      3.08 o 
   5   8  13       89.88       91.86      4.38 o 
   6   8  13        9.23        7.22      1.92 o 
   0   9  13       73.20       71.57      7.82 o 
   1   9  13       91.15       79.85      5.16 o 
   2   9  13       37.62       37.68      3.00 o 
   3   9  13       56.16       52.98      3.97 o 
   4   9  13        7.83        9.13      2.16 o 
   5   9  13        9.79       10.48      1.86 o 
   6   9  13       62.58       68.28      3.51 o 
   0  10  13        3.91       18.62      5.27 o 
   1  10  13        9.01       15.78      2.72 o 
   2  10  13       22.28       21.25      2.70 o 
   3  10  13       38.44       33.70      4.42 o 
   4  10  13        7.73        6.55      1.51 o 
   5  10  13        1.48        3.68      2.02 o 
   0  11  13       35.35       12.84      6.86 o 
   1  11  13       79.71       87.14     17.19 o 
   2  11  13       29.61       27.42      3.82 o 
   3  11  13       35.67       25.67      5.28 o 
   0   0  14        0.82        2.80      2.63 o 
   1   0  14      805.93      741.85     19.68 o 
   2   0  14      345.85      304.00     10.35 o 
   3   0  14        8.43        9.95      2.81 o 
   4   0  14        8.50        6.29      2.34 o 
   5   0  14      347.97      315.03     11.20 o 
   6   0  14      277.81      246.02     10.14 o 
   7   0  14      366.46      355.27     17.03 o 
   8   0  14       52.78       45.64      8.51 o 
   0   1  14      175.84      194.60      7.89 o 
   1   1  14      435.59      397.07      8.02 o 
   2   1  14       30.90       37.49      2.21 o 
   3   1  14      415.68      396.43      8.66 o 
   4   1  14      102.11      118.65      3.72 o 
   5   1  14       33.76       28.23      2.75 o 
   6   1  14      252.52      239.10      8.08 o 
   7   1  14       19.10       22.09      3.93 o 
   8   1  14       55.53       56.95     10.87 o 
   0   2  14      778.67      744.69     21.43 o 
   1   2  14      253.98      230.20      5.87 o 
   2   2  14      100.86      113.00      3.88 o 
   3   2  14      188.84      199.23      6.50 o 
   4   2  14       39.59       38.64      2.71 o 
   5   2  14       49.29       45.50      3.06 o 
   6   2  14      264.07      267.15      8.10 o 
   7   2  14       12.11       14.18      2.05 o 
   8   2  14       87.73       82.98      7.45 o 
   0   3  14       29.56       29.22      3.95 o 
   1   3  14      113.78      112.92      3.94 o 
   2   3  14      153.48      155.96      4.94 o 
   3   3  14       14.12        8.58      2.23 o 
   4   3  14      484.79      447.44     10.72 o 
   5   3  14      194.46      196.85      6.08 o 
   6   3  14      101.78      103.94      4.85 o 
   7   3  14       11.93        9.78      1.89 o 
   8   3  14       86.53       93.59      4.14 o 
   0   4  14       46.13       36.38      3.97 o 
   1   4  14      705.03      714.15     16.84 o 
   2   4  14       73.71       89.26      5.62 o 
   3   4  14      451.90      450.73     26.44 o 
   4   4  14       42.43       45.71      2.79 o 
   5   4  14       13.71       11.63      2.01 o 
   6   4  14       95.27      100.46      4.34 o 
   7   4  14       37.61       32.89      2.43 o 
   8   4  14       96.86      113.29      4.62 o 
   0   5  14        4.52        5.06      2.66 o 
   1   5  14      178.39      189.40      8.28 o 
   2   5  14      240.64      228.82      7.98 o 
   3   5  14      264.33      245.14     15.50 o 
   4   5  14      125.41      117.35      5.69 o 
   5   5  14       25.07       28.39      3.08 o 
   6   5  14        0.43        3.81      1.89 o 
   7   5  14       46.26       36.97      3.24 o 
   8   5  14      143.61      147.81      8.80 o 
   0   6  14      721.65      655.50     22.77 o 
   1   6  14      213.89      237.05      9.38 o 
   2   6  14      154.83      141.47      6.63 o 
   3   6  14       39.59       51.25      3.68 o 
   4   6  14       16.41       28.64      3.32 o 
   5   6  14       39.11       40.93      3.14 o 
   6   6  14       11.60       13.74      2.04 o 
   7   6  14       11.44       12.27      2.23 o 
   0   7  14       22.20       28.13      3.72 o 
   1   7  14       27.05       23.56      3.30 o 
   2   7  14       17.90        8.58      2.42 o 
   3   7  14        9.40        9.79      2.18 o 
   4   7  14       82.16      100.08      4.81 o 
   5   7  14       54.62       52.45      4.30 o 
   6   7  14       96.86      106.93      3.53 o 
   7   7  14       69.75       74.60      3.10 o 
   0   8  14       44.02       35.99      3.90 o 
   1   8  14      109.04       96.61      5.35 o 
   2   8  14        1.53        2.54      1.85 o 
   3   8  14       11.81       10.41      2.32 o 
   4   8  14       63.04       70.83      4.19 o 
   5   8  14        8.62        5.71      1.93 o 
   6   8  14       93.05      110.11      4.03 o 
   0   9  14       16.82       20.78      3.82 o 
   1   9  14      153.41      148.26      5.78 o 
   2   9  14       22.95       25.56      4.07 o 
   3   9  14        7.44        8.08      2.17 o 
   4   9  14       33.99       34.55      4.47 o 
   5   9  14        2.67        2.26      1.72 o 
   0  10  14        9.48        0.10      5.67 o 
   1  10  14       19.18       17.26      2.07 o 
   2  10  14       28.20       25.88      3.61 o 
   3  10  14       14.02       11.38      1.83 o 
   4  10  14        5.26        3.69      2.04 o 
   0  11  14       63.12       58.25      5.43 o 
   2  11  14       73.37       69.87      6.61 o 
   1   0  15      284.68      310.86     10.03 o 
   2   0  15       52.26       72.04      6.36 o 
   3   0  15      516.11      509.84     15.07 o 
   4   0  15        3.96       10.37      2.91 o 
   5   0  15       26.99       25.91      3.18 o 
   6   0  15       60.23       55.67      3.92 o 
   7   0  15       98.34      118.80     20.25 o 
   8   0  15       49.11       59.73     21.44 o 
   0   1  15       18.07       24.77      2.86 o 
   1   1  15      166.74      170.64      4.98 o 
   2   1  15       35.00       31.93      2.44 o 
   3   1  15      184.88      167.75      5.21 o 
   4   1  15      128.03      139.30      4.98 o 
   5   1  15       51.17       58.47      3.38 o 
   6   1  15       73.78       78.08      6.51 o 
   7   1  15       99.00      102.87      8.95 o 
   8   1  15       34.74       25.19      3.45 o 
   0   2  15      824.43      798.71     23.68 o 
   1   2  15      183.85      191.93      5.11 o 
   2   2  15      157.34      150.67      4.86 o 
   3   2  15       50.32       55.61      3.37 o 
   4   2  15       17.04       20.26      2.28 o 
   5   2  15       30.32       34.30      2.72 o 
   6   2  15       48.85       50.67      3.17 o 
   7   2  15        2.79        4.52      1.77 o 
   8   2  15       16.25       10.80      2.35 o 
   0   3  15       48.80       39.87      4.18 o 
   1   3  15      318.51      324.19      8.94 o 
   2   3  15       19.65       23.12      2.21 o 
   3   3  15      460.20      448.66     11.59 o 
   4   3  15       26.00       29.24      2.59 o 
   5   3  15      136.93      125.64      5.28 o 
   6   3  15       66.88       76.43      3.67 o 
   7   3  15       61.40       49.36      6.67 o 
   8   3  15        5.49        6.51      1.67 o 
   0   4  15        3.11        4.87      2.70 o 
   1   4  15      152.07      156.52      5.69 o 
   2   4  15      116.83      116.18      5.41 o 
   3   4  15      261.64      259.04      9.41 o 
   4   4  15      315.62      280.27      9.07 o 
   5   4  15      107.11      107.96      5.09 o 
   6   4  15       17.66       18.89      2.44 o 
   7   4  15       30.25       25.63      2.43 o 
   0   5  15      308.53      307.14     15.85 o 
   1   5  15       53.46       49.79      3.27 o 
   2   5  15      154.28      170.43      6.74 o 
   3   5  15      219.95      236.61      8.81 o 
   4   5  15       32.10       30.01      3.08 o 
   5   5  15      299.25      306.48      8.87 o 
   6   5  15       14.06        8.92      1.80 o 
   7   5  15      122.39      126.76      3.99 o 
   0   6  15       64.87       58.74      4.88 o 
   1   6  15      201.20      185.66      7.06 o 
   2   6  15       60.42       66.27      4.46 o 
   3   6  15      343.05      305.82      9.67 o 
   4   6  15       82.98       85.76      6.28 o 
   5   6  15       28.86       26.33      2.63 o 
   6   6  15       42.71       30.06      2.08 o 
   7   6  15       29.81       18.92      3.30 o 
   0   7  15       47.44       49.50      4.54 o 
   1   7  15       14.59       22.67      3.11 o 
   2   7  15       21.26       29.03      3.43 o 
   3   7  15       25.60       25.34      3.09 o 
   4   7  15       86.49       78.89      4.29 o 
   5   7  15        4.46        5.27      1.84 o 
   6   7  15       21.32       16.74      2.18 o 
   0   8  15       25.96       28.17      5.68 o 
   1   8  15       63.40       73.36      4.40 o 
   2   8  15        0.55        5.29      1.89 o 
   3   8  15       31.93       27.96      2.85 o 
   4   8  15      149.35      152.25      6.20 o 
   5   8  15       86.87       92.42      4.02 o 
   0   9  15        3.11        1.02      2.45 o 
   1   9  15       43.80       34.54      3.66 o 
   2   9  15        8.39        6.22      1.65 o 
   3   9  15        1.14        2.04      1.99 o 
   4   9  15       35.78       27.22      3.46 o 
   0  10  15        0.00        0.55      3.03 o 
   1  10  15       10.07        9.92      1.89 o 
   2  10  15        1.57        2.66      1.59 o 
   3  10  15       37.73       47.70     10.54 o 
   0   0  16      164.47      165.36     11.74 o 
   1   0  16      297.20      299.63     10.22 o 
   2   0  16      108.88       89.40      4.95 o 
   3   0  16      244.23      239.47      8.74 o 
   4   0  16       30.74       26.56      3.62 o 
   5   0  16      328.72      308.09     13.37 o 
   6   0  16       52.41       44.08      3.71 o 
   7   0  16       88.33       94.46      6.41 o 
   8   0  16       96.61      123.13      8.01 o 
   0   1  16        8.12        5.13      2.22 o 
   1   1  16      455.05      467.50     10.07 o 
   2   1  16       22.33       23.53      2.19 o 
   3   1  16       19.88       19.28      2.06 o 
   4   1  16      143.43      140.85      5.14 o 
   5   1  16       89.51       84.80      3.97 o 
   6   1  16       86.68       90.45      3.47 o 
   7   1  16       25.88       27.07      6.27 o 
   0   2  16       84.10       94.65      5.06 o 
   1   2  16       21.68       23.16      2.54 o 
   2   2  16      304.74      300.86      8.72 o 
   3   2  16      113.80      107.64      4.59 o 
   4   2  16       11.07       12.27      2.11 o 
   5   2  16       14.76       14.95      2.14 o 
   6   2  16       56.27       50.80      3.50 o 
   7   2  16       20.63       15.28      1.94 o 
   0   3  16       19.44       29.90      4.04 o 
   1   3  16      977.15      911.94     23.05 o 
   2   3  16       39.72       36.81      2.93 o 
   3   3  16       47.19       52.49      3.29 o 
   4   3  16      112.32      124.62      4.82 o 
   5   3  16       23.71       32.45      2.35 o 
   6   3  16       58.54       55.53      5.27 o 
   7   3  16        3.22        2.34      1.26 o 
   0   4  16        5.14        8.42      3.06 o 
   1   4  16      113.11      114.69      5.16 o 
   2   4  16      132.90      147.85      7.24 o 
   3   4  16        3.55        6.68      2.39 o 
   4   4  16       69.18       70.56      3.95 o 
   5   4  16        6.14        3.32      1.85 o 
   6   4  16       20.92       19.04      2.68 o 
   7   4  16       14.14       12.11      2.05 o 
   0   5  16      234.65      253.27     10.90 o 
   1   5  16       25.88       34.30      3.14 o 
   2   5  16       23.53       34.89      3.20 o 
   3   5  16        1.75        1.62      2.11 o 
   4   5  16       88.51       96.57      4.78 o 
   5   5  16        5.11        8.45      2.33 o 
   6   5  16       70.94       59.89      7.53 o 
   7   5  16      119.97      114.76      6.36 o 
   0   6  16        3.42        8.44      2.83 o 
   1   6  16        8.97       15.70      2.84 o 
   2   6  16       25.68       36.31      3.45 o 
   3   6  16       33.66       32.44      2.93 o 
   4   6  16       82.37      100.18      5.61 o 
   5   6  16       16.84       10.87      1.90 o 
   6   6  16       26.30       20.58      2.88 o 
   0   7  16        5.75        8.18      3.17 o 
   1   7  16       73.67       86.98      4.63 o 
   2   7  16       70.73       72.70      6.61 o 
   3   7  16       19.99       18.20      2.25 o 
   4   7  16        9.64       14.34      2.81 o 
   5   7  16       28.18       23.15      3.01 o 
   0   8  16        7.43        8.38      3.07 o 
   1   8  16       11.31       14.10      2.43 o 
   2   8  16        8.27       10.63      2.01 o 
   3   8  16       65.50       68.69      5.77 o 
   4   8  16       14.73       13.10      4.00 o 
   5   8  16       81.97      101.61      4.70 o 
   0   9  16       16.25       16.06      4.44 o 
   1   9  16       66.02       72.49      3.64 o 
   2   9  16       32.65       25.00      2.27 o 
   3   9  16       17.13       15.34      4.03 o 
   4   9  16       46.33       51.65      2.89 o 
   0  10  16        0.62        2.32      2.69 o 
   1  10  16        9.13        1.68      2.87 o 
   2  10  16        0.96        0.23      2.64 o 
   1   0  17        1.14        2.24      2.12 o 
   2   0  17       45.39       50.05      4.63 o 
   3   0  17       98.10      109.60      5.43 o 
   4   0  17       10.74       19.40      3.64 o 
   5   0  17      107.32      109.92      5.71 o 
   6   0  17      117.30      100.60     19.43 o 
   7   0  17       14.24       13.39      3.79 o 
   0   1  17      151.85      143.15      6.91 o 
   1   1  17      303.02      318.56      7.99 o 
   2   1  17        8.13        7.64      1.69 o 
   3   1  17        4.43        8.84      1.80 o 
   4   1  17       49.71       55.95      3.35 o 
   5   1  17       26.39       27.16      2.96 o 
   6   1  17        3.27        2.55      1.32 o 
   7   1  17       32.98       31.66      3.36 o 
   0   2  17      600.43      568.59     23.65 o 
   1   2  17      453.96      456.49     10.91 o 
   2   2  17      396.18      405.37     10.70 o 
   3   2  17       21.17       25.20      2.89 o 
   4   2  17      207.78      204.88      6.56 o 
   5   2  17      146.56      156.03      5.49 o 
   6   2  17       95.87       98.62      5.88 o 
   7   2  17      123.82      143.70      7.28 o 
   0   3  17      181.06      209.89     11.26 o 
   1   3  17       35.75       42.92      3.57 o 
   2   3  17        1.04        2.41      1.79 o 
   3   3  17       60.93       61.86      3.62 o 
   4   3  17       35.35       40.25      3.00 o 
   5   3  17       14.17       10.02      1.92 o 
   6   3  17       30.68       27.13      3.13 o 
   7   3  17        6.38        3.39      2.79 o 
   0   4  17      563.51      547.99     27.16 o 
   1   4  17       17.99       23.71      2.67 o 
   2   4  17      202.06      207.78      7.52 o 
   3   4  17      210.50      195.62      7.00 o 
   4   4  17       43.25       36.88      3.08 o 
   5   4  17      276.79      270.66      8.34 o 
   6   4  17        2.12        0.44      1.62 o 
   0   5  17        6.60        9.38      2.88 o 
   1   5  17       48.77       50.40      3.17 o 
   2   5  17      127.36      130.95      6.03 o 
   3   5  17       50.63       45.87      3.26 o 
   4   5  17       69.25       68.76      3.53 o 
   5   5  17       46.68       38.88      3.07 o 
   6   5  17       79.68       78.18      3.76 o 
   0   6  17       48.83       70.02      5.01 o 
   1   6  17       13.23       20.51      2.56 o 
   2   6  17      149.33      157.62      5.95 o 
   3   6  17       71.60       72.36      3.67 o 
   4   6  17       39.32       46.33      3.71 o 
   5   6  17       77.83       84.95      3.67 o 
   0   7  17       61.03       65.25      4.63 o 
   1   7  17       21.06       20.28      2.38 o 
   2   7  17      153.70      150.28      5.27 o 
   3   7  17       15.31       19.13      2.04 o 
   4   7  17       80.71       83.24      4.18 o 
   5   7  17       15.12       11.80      1.98 o 
   0   8  17        0.90        0.52      2.31 o 
   1   8  17       27.74       16.22      2.11 o 
   2   8  17       17.47       12.09      1.85 o 
   3   8  17        2.26        0.65      1.64 o 
   4   8  17        4.16        5.05      1.77 o 
   0   9  17        1.33        1.74      1.91 o 
   1   9  17        2.44        4.06      1.37 o 
   2   9  17       12.36        9.94      2.11 o 
   0   0  18      879.85      918.27     37.45 o 
   1   0  18      204.37      206.39      9.68 o 
   2   0  18       93.84      102.59      5.29 o 
   3   0  18        0.63        1.47      2.05 o 
   4   0  18       16.97       14.92      3.21 o 
   5   0  18       50.57       36.96      5.61 o 
   6   0  18        9.63        5.49      2.15 o 
   0   1  18      185.65      180.17      7.43 o 
   1   1  18       40.57       42.55      2.81 o 
   2   1  18      135.22      147.66      5.75 o 
   3   1  18       21.60       26.18      2.41 o 
   4   1  18       17.26       16.03      2.63 o 
   5   1  18       10.35        7.94      1.73 o 
   6   1  18       19.72       19.14      3.65 o 
   0   2  18        3.48       20.40      6.47 o 
   1   2  18      124.80      140.40      5.12 o 
   2   2  18       38.72       42.48      2.80 o 
   3   2  18       10.37       15.91      2.25 o 
   4   2  18        0.28        2.30      1.64 o 
   5   2  18      111.54      113.49      4.10 o 
   6   2  18       62.42       73.16      3.66 o 
   0   3  18       41.48       55.98      5.49 o 
   1   3  18      123.81      142.14      5.64 o 
   2   3  18      259.30      252.46     10.48 o 
   3   3  18      206.50      221.85      7.88 o 
   4   3  18       29.94       27.12      2.72 o 
   5   3  18      182.48      175.02      4.97 o 
   6   3  18       32.18       26.27      2.46 o 
   0   4  18       36.91       46.24      6.87 o 
   1   4  18        6.67        8.91      2.26 o 
   2   4  18       40.90       36.76      3.53 o 
   3   4  18       47.92       47.38      4.67 o 
   4   4  18       12.11       12.70      2.17 o 
   5   4  18       90.81      102.60      7.87 o 
   6   4  18        2.67        3.44      1.57 o 
   0   5  18       43.07       43.00      4.03 o 
   1   5  18       48.74       49.39      3.12 o 
   2   5  18        2.12        4.79      2.08 o 
   3   5  18       91.96      108.03      6.54 o 
   4   5  18        7.72        9.06      1.90 o 
   5   5  18        3.96        3.61      1.67 o 
   0   6  18       19.35       22.66      3.11 o 
   1   6  18        8.56       11.33      2.11 o 
   2   6  18       24.77       27.77      2.47 o 
   3   6  18       23.91       20.99      2.42 o 
   4   6  18       29.08       24.59      3.93 o 
   5   6  18       12.53        6.87      1.72 o 
   0   7  18       55.12       71.26      8.87 o 
   1   7  18        3.15        2.72      1.56 o 
   2   7  18       83.37       92.12      3.86 o 
   3   7  18       24.67       17.14      1.69 o 
   4   7  18        4.13        2.24      1.44 o 
   0   8  18        0.00       -0.38      2.00 o 
   1   8  18       27.43       20.45      2.39 o 
   2   8  18       59.82       56.88      6.00 o 
   3   8  18       10.95       12.98      2.53 o 
   1   0  19        4.18        4.84      2.18 o 
   2   0  19      153.50      162.93      7.06 o 
   3   0  19       13.60       13.89      2.30 o 
   4   0  19      278.22      267.46     15.60 o 
   5   0  19       10.87        8.06      2.49 o 
   6   0  19       22.05       19.23      3.65 o 
   0   1  19       66.83       80.72      4.56 o 
   1   1  19       92.53      105.70      3.82 o 
   2   1  19       85.77       95.04      3.69 o 
   3   1  19       34.18       33.31      2.56 o 
   4   1  19       22.73       21.46      2.17 o 
   5   1  19       45.52       36.48      4.87 o 
   6   1  19       12.89        9.61      2.16 o 
   0   2  19        0.38        2.08      2.69 o 
   1   2  19      209.12      219.85      7.57 o 
   2   2  19       20.89       20.81      2.11 o 
   3   2  19       44.94       41.09      2.67 o 
   4   2  19       32.27       30.44      2.10 o 
   5   2  19       80.91       77.56      7.21 o 
   0   3  19       60.16       67.98      6.97 o 
   1   3  19       60.38       67.30      3.57 o 
   2   3  19       69.93       82.84      4.13 o 
   3   3  19       16.07       23.67      2.39 o 
   4   3  19       33.57       35.85      3.33 o 
   5   3  19       38.60       26.93      3.83 o 
   0   4  19       28.96       29.34      3.49 o 
   1   4  19      406.57      400.04     10.36 o 
   2   4  19       55.97       70.24      4.02 o 
   3   4  19        6.65        7.15      1.80 o 
   4   4  19       10.89       11.94      1.80 o 
   5   4  19       24.73       15.02      2.08 o 
   0   5  19       40.31       42.74      3.77 o 
   1   5  19       32.66       31.10      2.95 o 
   2   5  19       37.94       38.35      2.73 o 
   3   5  19        6.65        9.84      1.87 o 
   4   5  19        2.56        1.78      1.49 o 
   0   6  19      113.97      116.02      6.12 o 
   1   6  19       12.12        8.06      1.75 o 
   2   6  19       40.23       33.95      2.75 o 
   3   6  19       16.19       14.15      1.64 o 
   4   6  19        5.08        5.28      1.42 o 
   0   7  19       64.64       67.08      9.81 o 
   1   7  19       73.42       75.94      3.19 o 
   2   7  19        9.11        8.83      1.56 o 
   0   0  20      124.35      132.65      7.82 o 
   1   0  20      104.82      127.16      5.86 o 
   2   0  20      325.13      328.03      9.43 o 
   3   0  20       43.13       29.58      3.05 o 
   4   0  20       86.48       95.55     15.29 o 
   5   0  20        0.22        0.58      1.66 o 
   0   1  20       13.22       10.61      2.21 o 
   1   1  20       23.22       25.97      2.06 o 
   2   1  20       61.95       63.56      5.23 o 
   3   1  20        7.98        7.17      1.59 o 
   4   1  20       77.28       80.57      8.63 o 
   5   1  20       94.62      100.32      3.76 o 
   0   2  20        3.03        3.08      2.29 o 
   1   2  20       17.59       20.62      2.12 o 
   2   2  20       75.12       84.37      3.76 o 
   3   2  20        0.29        1.85      1.29 o 
   4   2  20        3.61        3.68      1.90 o 
   5   2  20       60.59       62.75      9.36 o 
   0   3  20       22.17       23.69      3.92 o 
   1   3  20       32.71       29.24      2.27 o 
   2   3  20       95.30       99.45      4.65 o 
   3   3  20        3.76        5.70      1.75 o 
   4   3  20       16.20       12.61      2.46 o 
   0   4  20       81.64       87.27      4.76 o 
   1   4  20       55.71       60.13      4.08 o 
   2   4  20        5.83        4.44      2.30 o 
   3   4  20        7.33        7.08      1.79 o 
   4   4  20        1.50        0.82      1.72 o 
   0   5  20      148.74      150.28      5.93 o 
   1   5  20        1.62        2.66      1.61 o 
   2   5  20       42.29       36.88      2.51 o 
   3   5  20       80.75       92.15      4.27 o 
   0   6  20        5.93        4.76      2.29 o 
   1   6  20        5.28        4.58      1.46 o 
   2   6  20      104.97      119.21      3.86 o 
   1   0  21        8.16        4.65      1.68 o 
   2   0  21        0.92        1.97      1.74 o 
   3   0  21       54.12       52.36     11.92 o 
   4   0  21        0.27        1.58      1.69 o 
   0   1  21        5.87        4.28      2.05 o 
   1   1  21       16.46       16.81      2.17 o 
   2   1  21       25.75       23.93      1.73 o 
   3   1  21       27.29       23.93      1.86 o 
   4   1  21       22.46       19.60      2.73 o 
   0   2  21        0.62        2.31      1.94 o 
   1   2  21       29.95       30.15      2.69 o 
   2   2  21        3.29        3.17      1.30 o 
   3   2  21       63.02       75.12      2.74 o 
   0   3  21       46.63       72.49     13.18 o 
   1   3  21       36.92       33.56      2.50 o 
   2   3  21       12.78       12.06      1.67 o 
   3   3  21        3.16        2.75      1.21 o 
   0   4  21       32.58       21.30      2.92 o 
   1   4  21        9.59       10.20      1.62 o 
   2   4  21       10.26        8.15      2.02 o 
   0   5  21       16.10       15.38      4.36 o 
   1   5  21        4.51        3.98      1.63 o 
   0   0  22       29.94       31.32      4.66 o 
   1   0  22      214.63      227.76      9.77 o 
   0   1  22        4.39        2.29      1.61 o 
   1   1  22        7.60        5.18      1.48 o 
   2   1  22       37.18       50.60      2.88 o 
   0   2  22        6.65        5.82      1.95 o 
   1   2  22      128.32      135.62      3.73 o 
   0   3  22       10.90       10.21      2.30 o 
                                                 
